# Supplementary material for: Immunization with virus-like particles conjugated to CIDRα1 domain of Plasmodium falciparum erythrocyte membrane protein 1 induces inhibitory antibodies
Source: Malar J. 2020 Mar 30;19:132. doi: 10.1186/s12936-020-03201-z (PMC7106694; doi:10.1186/s12936-020-03201-z)
Supplement: Supplementary file 1 — Additional file 1. Raw data file. Data of IgG reactivity (MFI) and EPCAR binding (MFI) with and without presence of IgG given along with calculated level of inhition (%). [file 12936_2020_3201_MOESM1_ESM.xlsx]

## Sheet: Serum reactivity single mice
Mouse pool#	immunogen	Protein ID	CIDRα1 type	PfEMP1 variant	Luminex MFI
1	VLP-catCIDRα1.4 + AlOH	722/723	1.1	CIDRa1.1_2110-3	186
1	VLP-catCIDRα1.4 + AlOH	GA011	1.1	CIDRa1.1_ERS009959_NODE_4296	91
1	VLP-catCIDRα1.4 + AlOH	GA007	1.1	CIDRa1.1_IGHvar19	361
1	VLP-catCIDRα1.4 + AlOH	GA008	1.1	CIDRa1.1_IT4var06	46
1	VLP-catCIDRα1.4 + AlOH	GA005	1.1	CIDRa1.1_IT4var19	73
1	VLP-catCIDRα1.4 + AlOH	274/275	1.1	CIDRa1.1_IT4var20	64
1	VLP-catCIDRα1.4 + AlOH	GA009	1.1	CIDRa1.1_PFCLINvar30	70
1	VLP-catCIDRα1.4 + AlOH	296/297	1.1	CIDRa1.1_PFD0020c	205
1	VLP-catCIDRα1.4 + AlOH	GA010	1.1	CIDRa1.1_RAJ116var08	574.5
1	VLP-catCIDRα1.4 + AlOH	GA047	1.4	CIDRa1.4 1974-5	379
1	VLP-catCIDRα1.4 + AlOH	GA051	1.4	CIDRa1.4 1983-5	231
1	VLP-catCIDRα1.4 + AlOH	GA050	1.4	CIDRa1.4 1983-5	107
1	VLP-catCIDRα1.4 + AlOH	GA022	1.7	CIDRa1.4_2021_2	213
1	VLP-catCIDRα1.4 + AlOH	676/677	1.4	CIDRa1.4_DD2var32	1990
1	VLP-catCIDRα1.4 + AlOH	GA024	1.4	CIDRa1.4_ERS010438_NODE_14828	413
1	VLP-catCIDRα1.4 + AlOH	422/423	1.4	CIDRa1.4_HB3var03	23473
1	VLP-catCIDRα1.4 + AlOH	GA006	1.4	CIDRa1.4_IT4var07	3636
1	VLP-catCIDRα1.4 + AlOH	682/683	1.4	CIDRa1.4_PF11_0521	1845
1	VLP-catCIDRα1.4 + AlOH	GA012	1.5a	CIDRa1.5a_1965-2	22969.5
1	VLP-catCIDRα1.4 + AlOH	GA013	1.5a	CIDRa1.5a_ERS010022_NODE_90	180
1	VLP-catCIDRα1.4 + AlOH	GA014	1.5a	CIDRa1.5a_ERS010323_NODE_8783	88
1	VLP-catCIDRα1.4 + AlOH	GA015	1.5b	CIDRa1.5b_1918-5	38.5
1	VLP-catCIDRα1.4 + AlOH	GA016	1.5b	CIDRa1.5b_1983-13	64
1	VLP-catCIDRα1.4 + AlOH	GA017	1.5b	CIDRa1.5b_ERS010601_NODE_17496	172
1	VLP-catCIDRα1.4 + AlOH	GA048	1.6a	CIDRa1.6a_HB3var02	86
1	VLP-catCIDRα1.4 + AlOH	43/44	1.6a	CIDRa1.6a_PF08_0140	60
1	VLP-catCIDRα1.4 + AlOH	298/299	1.6a	CIDRa1.6a_PFD1235w	69
1	VLP-catCIDRα1.4 + AlOH	GA019	1.6b	CIDRa1.6b_ERS010031_NODE_18814	394.5
1	VLP-catCIDRα1.4 + AlOH	GA018	1.6b	CIDRa1.6b_ERS010570_NODE_1927	71
1	VLP-catCIDRα1.4 + AlOH	278/279	1.6b	CIDRa1.6b_IT4var18	195
1	VLP-catCIDRα1.4 + AlOH	GA049	1.7	CIDRa1.7 1983-7	280.5
1	VLP-catCIDRα1.4 + AlOH	GA052	1.7	CIDRa1.7 2083-1	738
1	VLP-catCIDRα1.4 + AlOH	GA023	1.7	CIDRa1.7_1914-14	1243
1	VLP-catCIDRα1.4 + AlOH	GA021	1.7	CIDRa1.7_1965-8	1323
1	VLP-catCIDRα1.4 + AlOH	698/699	1.7	CIDRa1.7_DD2var49	8892.5
1	VLP-catCIDRα1.4 + AlOH	GA020	1.7	CIDRa1.7_IT4var22	23495
1	VLP-catCIDRα1.4 + AlOH	GA053	1.8a	CIDRa1.8a 1965-3	387
1	VLP-catCIDRα1.4 + AlOH	GA025	1.8a	CIDRa1.8a_1965-1	70.5
1	VLP-catCIDRα1.4 + AlOH	GA026	1.8a	CIDRa1.8a_ERS010178_NODE_17177	215
1	VLP-catCIDRα1.4 + AlOH	702/703	1.8a	CIDRa1.8a_MAL6P1.316	548
1	VLP-catCIDRα1.4 + AlOH	GA028	1.8b	CIDRa1.8b_1702-3	98.5
1	VLP-catCIDRα1.4 + AlOH	GA027	1.8b	CIDRa1.8b_2053-3	61
1	VLP-catCIDRα1.4 + AlOH	GA029	1.8b	CIDRa1.8b_ERS010532_NODE_326	486
1	VLP-catCIDRα1.4 + AlOH	BSA	BSA		518.5
2	VLP-catCIDRα1.4 + AlOH	722/723	1.1	CIDRa1.1_2110-3	158.5
2	VLP-catCIDRα1.4 + AlOH	GA011	1.1	CIDRa1.1_ERS009959_NODE_4296	147
2	VLP-catCIDRα1.4 + AlOH	GA007	1.1	CIDRa1.1_IGHvar19	206.5
2	VLP-catCIDRα1.4 + AlOH	GA008	1.1	CIDRa1.1_IT4var06	89.5
2	VLP-catCIDRα1.4 + AlOH	GA005	1.1	CIDRa1.1_IT4var19	87
2	VLP-catCIDRα1.4 + AlOH	274/275	1.1	CIDRa1.1_IT4var20	95.5
2	VLP-catCIDRα1.4 + AlOH	GA009	1.1	CIDRa1.1_PFCLINvar30	137.5
2	VLP-catCIDRα1.4 + AlOH	296/297	1.1	CIDRa1.1_PFD0020c	90
2	VLP-catCIDRα1.4 + AlOH	GA010	1.1	CIDRa1.1_RAJ116var08	156
2	VLP-catCIDRα1.4 + AlOH	GA047	1.4	CIDRa1.4 1974-5	727
2	VLP-catCIDRα1.4 + AlOH	GA051	1.4	CIDRa1.4 1983-5	537.5
2	VLP-catCIDRα1.4 + AlOH	GA050	1.4	CIDRa1.4 1994-2	471
2	VLP-catCIDRα1.4 + AlOH	GA022	1.7	CIDRa1.4_2021_2	259
2	VLP-catCIDRα1.4 + AlOH	676/677	1.4	CIDRa1.4_DD2var32	444
2	VLP-catCIDRα1.4 + AlOH	GA024	1.4	CIDRa1.4_ERS010438_NODE_14828	1076
2	VLP-catCIDRα1.4 + AlOH	422/423	1.4	CIDRa1.4_HB3var03	22960
2	VLP-catCIDRα1.4 + AlOH	GA006	1.4	CIDRa1.4_IT4var07	1047
2	VLP-catCIDRα1.4 + AlOH	682/683	1.4	CIDRa1.4_PF11_0521	869.5
2	VLP-catCIDRα1.4 + AlOH	GA012	1.5a	CIDRa1.5a_1965-2	3680
2	VLP-catCIDRα1.4 + AlOH	GA013	1.5a	CIDRa1.5a_ERS010022_NODE_90	131
2	VLP-catCIDRα1.4 + AlOH	GA014	1.5a	CIDRa1.5a_ERS010323_NODE_8783	66.5
2	VLP-catCIDRα1.4 + AlOH	GA015	1.5b	CIDRa1.5b_1918-5	102
2	VLP-catCIDRα1.4 + AlOH	GA016	1.5b	CIDRa1.5b_1983-13	247
2	VLP-catCIDRα1.4 + AlOH	GA017	1.5b	CIDRa1.5b_ERS010601_NODE_17496	1069
2	VLP-catCIDRα1.4 + AlOH	GA048	1.6a	CIDRa1.6a_HB3var02	256
2	VLP-catCIDRα1.4 + AlOH	43/44	1.6a	CIDRa1.6a_PF08_0140	72
2	VLP-catCIDRα1.4 + AlOH	298/299	1.6a	CIDRa1.6a_PFD1235w	204
2	VLP-catCIDRα1.4 + AlOH	GA019	1.6b	CIDRa1.6b_ERS010031_NODE_18814	786
2	VLP-catCIDRα1.4 + AlOH	GA018	1.6b	CIDRa1.6b_ERS010570_NODE_1927	146
2	VLP-catCIDRα1.4 + AlOH	278/279	1.6b	CIDRa1.6b_IT4var18	765.5
2	VLP-catCIDRα1.4 + AlOH	GA049	1.7	CIDRa1.7 1983-7	556
2	VLP-catCIDRα1.4 + AlOH	GA052	1.7	CIDRa1.7 2083-1	606.5
2	VLP-catCIDRα1.4 + AlOH	GA023	1.7	CIDRa1.7_1914-14	8924
2	VLP-catCIDRα1.4 + AlOH	GA021	1.7	CIDRa1.7_1965-8	13063.5
2	VLP-catCIDRα1.4 + AlOH	698/699	1.7	CIDRa1.7_DD2var49	9400
2	VLP-catCIDRα1.4 + AlOH	GA020	1.7	CIDRa1.7_IT4var22	20243
2	VLP-catCIDRα1.4 + AlOH	GA053	1.8a	CIDRa1.8a 1965-3	672
2	VLP-catCIDRα1.4 + AlOH	GA025	1.8a	CIDRa1.8a_1965-1	131
2	VLP-catCIDRα1.4 + AlOH	GA026	1.8a	CIDRa1.8a_ERS010178_NODE_17177	293.5
2	VLP-catCIDRα1.4 + AlOH	702/703	1.8a	CIDRa1.8a_MAL6P1.316	1023
2	VLP-catCIDRα1.4 + AlOH	GA028	1.8b	CIDRa1.8b_1702-3	195
2	VLP-catCIDRα1.4 + AlOH	GA027	1.8b	CIDRa1.8b_2053-3	125
2	VLP-catCIDRα1.4 + AlOH	GA029	1.8b	CIDRa1.8b_ERS010532_NODE_326	96
2	VLP-catCIDRα1.4 + AlOH	BSA	BSA		635
3	VLP-catCIDRα1.4 + AlOH	722/723	1.1	CIDRa1.1_2110-3	381
3	VLP-catCIDRα1.4 + AlOH	GA011	1.1	CIDRa1.1_ERS009959_NODE_4296	533
3	VLP-catCIDRα1.4 + AlOH	GA007	1.1	CIDRa1.1_IGHvar19	490.5
3	VLP-catCIDRα1.4 + AlOH	GA008	1.1	CIDRa1.1_IT4var06	205.5
3	VLP-catCIDRα1.4 + AlOH	GA005	1.1	CIDRa1.1_IT4var19	191
3	VLP-catCIDRα1.4 + AlOH	274/275	1.1	CIDRa1.1_IT4var20	206
3	VLP-catCIDRα1.4 + AlOH	GA009	1.1	CIDRa1.1_PFCLINvar30	291
3	VLP-catCIDRα1.4 + AlOH	296/297	1.1	CIDRa1.1_PFD0020c	247
3	VLP-catCIDRα1.4 + AlOH	GA010	1.1	CIDRa1.1_RAJ116var08	358
3	VLP-catCIDRα1.4 + AlOH	GA047	1.4	CIDRa1.4 1974-5	1265
3	VLP-catCIDRα1.4 + AlOH	GA051	1.4	CIDRa1.4 1983-5	21007
3	VLP-catCIDRα1.4 + AlOH	GA050	1.4	CIDRa1.4 1994-2	691
3	VLP-catCIDRα1.4 + AlOH	GA022	1.7	CIDRa1.4_2021_2	269.5
3	VLP-catCIDRα1.4 + AlOH	676/677	1.4	CIDRa1.4_DD2var32	670.5
3	VLP-catCIDRα1.4 + AlOH	GA024	1.4	CIDRa1.4_ERS010438_NODE_14828	349
3	VLP-catCIDRα1.4 + AlOH	422/423	1.4	CIDRa1.4_HB3var03	21558
3	VLP-catCIDRα1.4 + AlOH	GA006	1.4	CIDRa1.4_IT4var07	1170
3	VLP-catCIDRα1.4 + AlOH	682/683	1.4	CIDRa1.4_PF11_0521	1013.5
3	VLP-catCIDRα1.4 + AlOH	GA012	1.5a	CIDRa1.5a_1965-2	151
3	VLP-catCIDRα1.4 + AlOH	GA013	1.5a	CIDRa1.5a_ERS010022_NODE_90	241.5
3	VLP-catCIDRα1.4 + AlOH	GA014	1.5a	CIDRa1.5a_ERS010323_NODE_8783	91
3	VLP-catCIDRα1.4 + AlOH	GA015	1.5b	CIDRa1.5b_1918-5	85
3	VLP-catCIDRα1.4 + AlOH	GA016	1.5b	CIDRa1.5b_1983-13	188
3	VLP-catCIDRα1.4 + AlOH	GA017	1.5b	CIDRa1.5b_ERS010601_NODE_17496	2233
3	VLP-catCIDRα1.4 + AlOH	GA048	1.6a	CIDRa1.6a_HB3var02	449
3	VLP-catCIDRα1.4 + AlOH	43/44	1.6a	CIDRa1.6a_PF08_0140	243
3	VLP-catCIDRα1.4 + AlOH	298/299	1.6a	CIDRa1.6a_PFD1235w	380
3	VLP-catCIDRα1.4 + AlOH	GA019	1.6b	CIDRa1.6b_ERS010031_NODE_18814	459
3	VLP-catCIDRα1.4 + AlOH	GA018	1.6b	CIDRa1.6b_ERS010570_NODE_1927	113
3	VLP-catCIDRα1.4 + AlOH	278/279	1.6b	CIDRa1.6b_IT4var18	1270.5
3	VLP-catCIDRα1.4 + AlOH	GA049	1.7	CIDRa1.7 1983-7	1160
3	VLP-catCIDRα1.4 + AlOH	GA052	1.7	CIDRa1.7 2083-1	700
3	VLP-catCIDRα1.4 + AlOH	GA023	1.7	CIDRa1.7_1914-14	4346
3	VLP-catCIDRα1.4 + AlOH	GA021	1.7	CIDRa1.7_1965-8	4904
3	VLP-catCIDRα1.4 + AlOH	698/699	1.7	CIDRa1.7_DD2var49	2389.5
3	VLP-catCIDRα1.4 + AlOH	GA020	1.7	CIDRa1.7_IT4var22	22234.5
3	VLP-catCIDRα1.4 + AlOH	GA053	1.8a	CIDRa1.8a 1965-3	1277.5
3	VLP-catCIDRα1.4 + AlOH	GA025	1.8a	CIDRa1.8a_1965-1	288
3	VLP-catCIDRα1.4 + AlOH	GA026	1.8a	CIDRa1.8a_ERS010178_NODE_17177	296.5
3	VLP-catCIDRα1.4 + AlOH	702/703	1.8a	CIDRa1.8a_MAL6P1.316	1076
3	VLP-catCIDRα1.4 + AlOH	GA028	1.8b	CIDRa1.8b_1702-3	537
3	VLP-catCIDRα1.4 + AlOH	GA027	1.8b	CIDRa1.8b_2053-3	305.5
3	VLP-catCIDRα1.4 + AlOH	GA029	1.8b	CIDRa1.8b_ERS010532_NODE_326	340
3	VLP-catCIDRα1.4 + AlOH	BSA	BSA		831
4	VLP-catCIDRα1.4 + AlOH	722/723	1.1	CIDRa1.1_2110-3	232
4	VLP-catCIDRα1.4 + AlOH	GA011	1.1	CIDRa1.1_ERS009959_NODE_4296	76
4	VLP-catCIDRα1.4 + AlOH	GA007	1.1	CIDRa1.1_IGHvar19	300
4	VLP-catCIDRα1.4 + AlOH	GA008	1.1	CIDRa1.1_IT4var06	90
4	VLP-catCIDRα1.4 + AlOH	GA005	1.1	CIDRa1.1_IT4var19	87.5
4	VLP-catCIDRα1.4 + AlOH	274/275	1.1	CIDRa1.1_IT4var20	69
4	VLP-catCIDRα1.4 + AlOH	GA009	1.1	CIDRa1.1_PFCLINvar30	165
4	VLP-catCIDRα1.4 + AlOH	296/297	1.1	CIDRa1.1_PFD0020c	69
4	VLP-catCIDRα1.4 + AlOH	GA010	1.1	CIDRa1.1_RAJ116var08	302
4	VLP-catCIDRα1.4 + AlOH	GA047	1.4	CIDRa1.4 1974-5	935
4	VLP-catCIDRα1.4 + AlOH	GA051	1.4	CIDRa1.4 1983-5	4575
4	VLP-catCIDRα1.4 + AlOH	GA050	1.4	CIDRa1.4 1994-2	331
4	VLP-catCIDRα1.4 + AlOH	GA022	1.7	CIDRa1.4_2021_2	431
4	VLP-catCIDRα1.4 + AlOH	676/677	1.4	CIDRa1.4_DD2var32	6400
4	VLP-catCIDRα1.4 + AlOH	GA024	1.4	CIDRa1.4_ERS010438_NODE_14828	1585
4	VLP-catCIDRα1.4 + AlOH	422/423	1.4	CIDRa1.4_HB3var03	19903
4	VLP-catCIDRα1.4 + AlOH	GA006	1.4	CIDRa1.4_IT4var07	660.5
4	VLP-catCIDRα1.4 + AlOH	682/683	1.4	CIDRa1.4_PF11_0521	1394
4	VLP-catCIDRα1.4 + AlOH	GA012	1.5a	CIDRa1.5a_1965-2	81
4	VLP-catCIDRα1.4 + AlOH	GA013	1.5a	CIDRa1.5a_ERS010022_NODE_90	112
4	VLP-catCIDRα1.4 + AlOH	GA014	1.5a	CIDRa1.5a_ERS010323_NODE_8783	61.5
4	VLP-catCIDRα1.4 + AlOH	GA015	1.5b	CIDRa1.5b_1918-5	233
4	VLP-catCIDRα1.4 + AlOH	GA016	1.5b	CIDRa1.5b_1983-13	68
4	VLP-catCIDRα1.4 + AlOH	GA017	1.5b	CIDRa1.5b_ERS010601_NODE_17496	810
4	VLP-catCIDRα1.4 + AlOH	GA048	1.6a	CIDRa1.6a_HB3var02	136
4	VLP-catCIDRα1.4 + AlOH	43/44	1.6a	CIDRa1.6a_PF08_0140	58
4	VLP-catCIDRα1.4 + AlOH	298/299	1.6a	CIDRa1.6a_PFD1235w	78
4	VLP-catCIDRα1.4 + AlOH	GA019	1.6b	CIDRa1.6b_ERS010031_NODE_18814	941
4	VLP-catCIDRα1.4 + AlOH	GA018	1.6b	CIDRa1.6b_ERS010570_NODE_1927	215
4	VLP-catCIDRα1.4 + AlOH	278/279	1.6b	CIDRa1.6b_IT4var18	307
4	VLP-catCIDRα1.4 + AlOH	GA049	1.7	CIDRa1.7 1983-7	811
4	VLP-catCIDRα1.4 + AlOH	GA052	1.7	CIDRa1.7 2083-1	7755
4	VLP-catCIDRα1.4 + AlOH	GA023	1.7	CIDRa1.7_1914-14	9453
4	VLP-catCIDRα1.4 + AlOH	GA021	1.7	CIDRa1.7_1965-8	4595
4	VLP-catCIDRα1.4 + AlOH	698/699	1.7	CIDRa1.7_DD2var49	5205.5
4	VLP-catCIDRα1.4 + AlOH	GA020	1.7	CIDRa1.7_IT4var22	20698
4	VLP-catCIDRα1.4 + AlOH	GA053	1.8a	CIDRa1.8a 1965-3	4202
4	VLP-catCIDRα1.4 + AlOH	GA025	1.8a	CIDRa1.8a_1965-1	71
4	VLP-catCIDRα1.4 + AlOH	GA026	1.8a	CIDRa1.8a_ERS010178_NODE_17177	156
4	VLP-catCIDRα1.4 + AlOH	702/703	1.8a	CIDRa1.8a_MAL6P1.316	1153.5
4	VLP-catCIDRα1.4 + AlOH	GA028	1.8b	CIDRa1.8b_1702-3	137
4	VLP-catCIDRα1.4 + AlOH	GA027	1.8b	CIDRa1.8b_2053-3	75
4	VLP-catCIDRα1.4 + AlOH	GA029	1.8b	CIDRa1.8b_ERS010532_NODE_326	73
4	VLP-catCIDRα1.4 + AlOH	BSA	BSA		170
5	VLP-catCIDRα1.4 + AlOH	722/723	1.1	CIDRa1.1_2110-3	78.5
5	VLP-catCIDRα1.4 + AlOH	GA011	1.1	CIDRa1.1_ERS009959_NODE_4296	55
5	VLP-catCIDRα1.4 + AlOH	GA007	1.1	CIDRa1.1_IGHvar19	351
5	VLP-catCIDRα1.4 + AlOH	GA008	1.1	CIDRa1.1_IT4var06	36
5	VLP-catCIDRα1.4 + AlOH	GA005	1.1	CIDRa1.1_IT4var19	65
5	VLP-catCIDRα1.4 + AlOH	274/275	1.1	CIDRa1.1_IT4var20	51
5	VLP-catCIDRα1.4 + AlOH	GA009	1.1	CIDRa1.1_PFCLINvar30	86
5	VLP-catCIDRα1.4 + AlOH	296/297	1.1	CIDRa1.1_PFD0020c	58
5	VLP-catCIDRα1.4 + AlOH	GA010	1.1	CIDRa1.1_RAJ116var08	379
5	VLP-catCIDRα1.4 + AlOH	GA047	1.4	CIDRa1.4 1974-5	344.5
5	VLP-catCIDRα1.4 + AlOH	GA051	1.4	CIDRa1.4 1983-5	2286
5	VLP-catCIDRα1.4 + AlOH	GA050	1.4	CIDRa1.4 1994-2	66
5	VLP-catCIDRα1.4 + AlOH	GA022	1.7	CIDRa1.4_2021_2	239
5	VLP-catCIDRα1.4 + AlOH	676/677	1.4	CIDRa1.4_DD2var32	273
5	VLP-catCIDRα1.4 + AlOH	GA024	1.4	CIDRa1.4_ERS010438_NODE_14828	140.5
5	VLP-catCIDRα1.4 + AlOH	422/423	1.4	CIDRa1.4_HB3var03	22464.5
5	VLP-catCIDRα1.4 + AlOH	GA006	1.4	CIDRa1.4_IT4var07	907
5	VLP-catCIDRα1.4 + AlOH	682/683	1.4	CIDRa1.4_PF11_0521	459.5
5	VLP-catCIDRα1.4 + AlOH	GA012	1.5a	CIDRa1.5a_1965-2	7660
5	VLP-catCIDRα1.4 + AlOH	GA013	1.5a	CIDRa1.5a_ERS010022_NODE_90	147.5
5	VLP-catCIDRα1.4 + AlOH	GA014	1.5a	CIDRa1.5a_ERS010323_NODE_8783	35
5	VLP-catCIDRα1.4 + AlOH	GA015	1.5b	CIDRa1.5b_1918-5	35
5	VLP-catCIDRα1.4 + AlOH	GA016	1.5b	CIDRa1.5b_1983-13	82
5	VLP-catCIDRα1.4 + AlOH	GA017	1.5b	CIDRa1.5b_ERS010601_NODE_17496	158.5
5	VLP-catCIDRα1.4 + AlOH	GA048	1.6a	CIDRa1.6a_HB3var02	68
5	VLP-catCIDRα1.4 + AlOH	43/44	1.6a	CIDRa1.6a_PF08_0140	84
5	VLP-catCIDRα1.4 + AlOH	298/299	1.6a	CIDRa1.6a_PFD1235w	112
5	VLP-catCIDRα1.4 + AlOH	GA019	1.6b	CIDRa1.6b_ERS010031_NODE_18814	198
5	VLP-catCIDRα1.4 + AlOH	GA018	1.6b	CIDRa1.6b_ERS010570_NODE_1927	36
5	VLP-catCIDRα1.4 + AlOH	278/279	1.6b	CIDRa1.6b_IT4var18	189.5
5	VLP-catCIDRα1.4 + AlOH	GA049	1.7	CIDRa1.7 1983-7	29
5	VLP-catCIDRα1.4 + AlOH	GA052	1.7	CIDRa1.7 2083-1	236
5	VLP-catCIDRα1.4 + AlOH	GA023	1.7	CIDRa1.7_1914-14	2829
5	VLP-catCIDRα1.4 + AlOH	GA021	1.7	CIDRa1.7_1965-8	444
5	VLP-catCIDRα1.4 + AlOH	698/699	1.7	CIDRa1.7_DD2var49	6229
5	VLP-catCIDRα1.4 + AlOH	GA020	1.7	CIDRa1.7_IT4var22	20032
5	VLP-catCIDRα1.4 + AlOH	GA053	1.8a	CIDRa1.8a 1965-3	239
5	VLP-catCIDRα1.4 + AlOH	GA025	1.8a	CIDRa1.8a_1965-1	63
5	VLP-catCIDRα1.4 + AlOH	GA026	1.8a	CIDRa1.8a_ERS010178_NODE_17177	201
5	VLP-catCIDRα1.4 + AlOH	702/703	1.8a	CIDRa1.8a_MAL6P1.316	582
5	VLP-catCIDRα1.4 + AlOH	GA028	1.8b	CIDRa1.8b_1702-3	149
5	VLP-catCIDRα1.4 + AlOH	GA027	1.8b	CIDRa1.8b_2053-3	68.5
5	VLP-catCIDRα1.4 + AlOH	GA029	1.8b	CIDRa1.8b_ERS010532_NODE_326	67.5
5	VLP-catCIDRα1.4 + AlOH	BSA	BSA		285.5
11	catCIDRα1.4 + FI	722/723	1.1	CIDRa1.1_2110-3	220
11	catCIDRα1.4 + FI	GA011	1.1	CIDRa1.1_ERS009959_NODE_4296	253.5
11	catCIDRα1.4 + FI	GA007	1.1	CIDRa1.1_IGHvar19	313
11	catCIDRα1.4 + FI	GA008	1.1	CIDRa1.1_IT4var06	82.5
11	catCIDRα1.4 + FI	GA005	1.1	CIDRa1.1_IT4var19	89
11	catCIDRα1.4 + FI	274/275	1.1	CIDRa1.1_IT4var20	115
11	catCIDRα1.4 + FI	GA009	1.1	CIDRa1.1_PFCLINvar30	106
11	catCIDRα1.4 + FI	296/297	1.1	CIDRa1.1_PFD0020c	186
11	catCIDRα1.4 + FI	GA010	1.1	CIDRa1.1_RAJ116var08	518
11	catCIDRα1.4 + FI	GA047	1.4	CIDRa1.4 1974-5	702
11	catCIDRα1.4 + FI	GA051	1.4	CIDRa1.4 1983-5	234.5
11	catCIDRα1.4 + FI	GA050	1.4	CIDRa1.4 1994-2	145
11	catCIDRα1.4 + FI	GA022	1.7	CIDRa1.4_2021_2	323
11	catCIDRα1.4 + FI	676/677	1.4	CIDRa1.4_DD2var32	753
11	catCIDRα1.4 + FI	GA024	1.4	CIDRa1.4_ERS010438_NODE_14828	421.5
11	catCIDRα1.4 + FI	422/423	1.4	CIDRa1.4_HB3var03	627
11	catCIDRα1.4 + FI	GA006	1.4	CIDRa1.4_IT4var07	36
11	catCIDRα1.4 + FI	682/683	1.4	CIDRa1.4_PF11_0521	307
11	catCIDRα1.4 + FI	GA012	1.5a	CIDRa1.5a_1965-2	58
11	catCIDRα1.4 + FI	GA013	1.5a	CIDRa1.5a_ERS010022_NODE_90	229
11	catCIDRα1.4 + FI	GA014	1.5a	CIDRa1.5a_ERS010323_NODE_8783	93
11	catCIDRα1.4 + FI	GA015	1.5b	CIDRa1.5b_1918-5	76
11	catCIDRα1.4 + FI	GA016	1.5b	CIDRa1.5b_1983-13	68
11	catCIDRα1.4 + FI	GA017	1.5b	CIDRa1.5b_ERS010601_NODE_17496	1286.5
11	catCIDRα1.4 + FI	GA048	1.6a	CIDRa1.6a_HB3var02	246
11	catCIDRα1.4 + FI	43/44	1.6a	CIDRa1.6a_PF08_0140	99
11	catCIDRα1.4 + FI	298/299	1.6a	CIDRa1.6a_PFD1235w	207
11	catCIDRα1.4 + FI	GA019	1.6b	CIDRa1.6b_ERS010031_NODE_18814	299
11	catCIDRα1.4 + FI	GA018	1.6b	CIDRa1.6b_ERS010570_NODE_1927	114
11	catCIDRα1.4 + FI	278/279	1.6b	CIDRa1.6b_IT4var18	410
11	catCIDRα1.4 + FI	GA049	1.7	CIDRa1.7 1983-7	620
11	catCIDRα1.4 + FI	GA052	1.7	CIDRa1.7 2083-1	555.5
11	catCIDRα1.4 + FI	GA023	1.7	CIDRa1.7_1914-14	1350
11	catCIDRα1.4 + FI	GA021	1.7	CIDRa1.7_1965-8	828.5
11	catCIDRα1.4 + FI	698/699	1.7	CIDRa1.7_DD2var49	1437.5
11	catCIDRα1.4 + FI	GA020	1.7	CIDRa1.7_IT4var22	6958
11	catCIDRα1.4 + FI	GA053	1.8a	CIDRa1.8a 1965-3	659.5
11	catCIDRα1.4 + FI	GA025	1.8a	CIDRa1.8a_1965-1	121
11	catCIDRα1.4 + FI	GA026	1.8a	CIDRa1.8a_ERS010178_NODE_17177	231
11	catCIDRα1.4 + FI	702/703	1.8a	CIDRa1.8a_MAL6P1.316	459.5
11	catCIDRα1.4 + FI	GA028	1.8b	CIDRa1.8b_1702-3	233
11	catCIDRα1.4 + FI	GA027	1.8b	CIDRa1.8b_2053-3	148
11	catCIDRα1.4 + FI	GA029	1.8b	CIDRa1.8b_ERS010532_NODE_326	101
11	catCIDRα1.4 + FI	BSA	BSA		542.5
12	catCIDRα1.4 + FI	722/723	1.1	CIDRa1.1_2110-3	341
12	catCIDRα1.4 + FI	GA011	1.1	CIDRa1.1_ERS009959_NODE_4296	224
12	catCIDRα1.4 + FI	GA007	1.1	CIDRa1.1_IGHvar19	770
12	catCIDRα1.4 + FI	GA008	1.1	CIDRa1.1_IT4var06	217.5
12	catCIDRα1.4 + FI	GA005	1.1	CIDRa1.1_IT4var19	311
12	catCIDRα1.4 + FI	274/275	1.1	CIDRa1.1_IT4var20	197
12	catCIDRα1.4 + FI	GA009	1.1	CIDRa1.1_PFCLINvar30	243
12	catCIDRα1.4 + FI	296/297	1.1	CIDRa1.1_PFD0020c	235
12	catCIDRα1.4 + FI	GA010	1.1	CIDRa1.1_RAJ116var08	565
12	catCIDRα1.4 + FI	GA047	1.4	CIDRa1.4 1974-5	1831
12	catCIDRα1.4 + FI	GA051	1.4	CIDRa1.4 1983-5	10644
12	catCIDRα1.4 + FI	GA050	1.4	CIDRa1.4 1994-2	4686
12	catCIDRα1.4 + FI	GA022	1.7	CIDRa1.4_2021_2	220.5
12	catCIDRα1.4 + FI	676/677	1.4	CIDRa1.4_DD2var32	19485
12	catCIDRα1.4 + FI	GA024	1.4	CIDRa1.4_ERS010438_NODE_14828	445
12	catCIDRα1.4 + FI	422/423	1.4	CIDRa1.4_HB3var03	19471
12	catCIDRα1.4 + FI	GA006	1.4	CIDRa1.4_IT4var07	1445
12	catCIDRα1.4 + FI	682/683	1.4	CIDRa1.4_PF11_0521	1036
12	catCIDRα1.4 + FI	GA012	1.5a	CIDRa1.5a_1965-2	262.5
12	catCIDRα1.4 + FI	GA013	1.5a	CIDRa1.5a_ERS010022_NODE_90	242
12	catCIDRα1.4 + FI	GA014	1.5a	CIDRa1.5a_ERS010323_NODE_8783	125
12	catCIDRα1.4 + FI	GA015	1.5b	CIDRa1.5b_1918-5	1570.5
12	catCIDRα1.4 + FI	GA016	1.5b	CIDRa1.5b_1983-13	180
12	catCIDRα1.4 + FI	GA017	1.5b	CIDRa1.5b_ERS010601_NODE_17496	2174
12	catCIDRα1.4 + FI	GA048	1.6a	CIDRa1.6a_HB3var02	505
12	catCIDRα1.4 + FI	43/44	1.6a	CIDRa1.6a_PF08_0140	264
12	catCIDRα1.4 + FI	298/299	1.6a	CIDRa1.6a_PFD1235w	304
12	catCIDRα1.4 + FI	GA019	1.6b	CIDRa1.6b_ERS010031_NODE_18814	885
12	catCIDRα1.4 + FI	GA018	1.6b	CIDRa1.6b_ERS010570_NODE_1927	160
12	catCIDRα1.4 + FI	278/279	1.6b	CIDRa1.6b_IT4var18	765.5
12	catCIDRα1.4 + FI	GA049	1.7	CIDRa1.7 1983-7	9523
12	catCIDRα1.4 + FI	GA052	1.7	CIDRa1.7 2083-1	14418
12	catCIDRα1.4 + FI	GA023	1.7	CIDRa1.7_1914-14	2429
12	catCIDRα1.4 + FI	GA021	1.7	CIDRa1.7_1965-8	7403
12	catCIDRα1.4 + FI	698/699	1.7	CIDRa1.7_DD2var49	4659
12	catCIDRα1.4 + FI	GA020	1.7	CIDRa1.7_IT4var22	19895
12	catCIDRα1.4 + FI	GA053	1.8a	CIDRa1.8a 1965-3	7033
12	catCIDRα1.4 + FI	GA025	1.8a	CIDRa1.8a_1965-1	193
12	catCIDRα1.4 + FI	GA026	1.8a	CIDRa1.8a_ERS010178_NODE_17177	610.5
12	catCIDRα1.4 + FI	702/703	1.8a	CIDRa1.8a_MAL6P1.316	1115.5
12	catCIDRα1.4 + FI	GA028	1.8b	CIDRa1.8b_1702-3	577
12	catCIDRα1.4 + FI	GA027	1.8b	CIDRa1.8b_2053-3	254
12	catCIDRα1.4 + FI	GA029	1.8b	CIDRa1.8b_ERS010532_NODE_326	1882
12	catCIDRα1.4 + FI	BSA	BSA		967
13	catCIDRα1.4 + FI	722/723	1.1	CIDRa1.1_2110-3	124
13	catCIDRα1.4 + FI	GA011	1.1	CIDRa1.1_ERS009959_NODE_4296	104.5
13	catCIDRα1.4 + FI	GA007	1.1	CIDRa1.1_IGHvar19	286
13	catCIDRα1.4 + FI	GA008	1.1	CIDRa1.1_IT4var06	79
13	catCIDRα1.4 + FI	GA005	1.1	CIDRa1.1_IT4var19	85.5
13	catCIDRα1.4 + FI	274/275	1.1	CIDRa1.1_IT4var20	90
13	catCIDRα1.4 + FI	GA009	1.1	CIDRa1.1_PFCLINvar30	98
13	catCIDRα1.4 + FI	296/297	1.1	CIDRa1.1_PFD0020c	105
13	catCIDRα1.4 + FI	GA010	1.1	CIDRa1.1_RAJ116var08	281
13	catCIDRα1.4 + FI	GA047	1.4	CIDRa1.4 1974-5	1000
13	catCIDRα1.4 + FI	GA051	1.4	CIDRa1.4 1983-5	3630
13	catCIDRα1.4 + FI	GA050	1.4	CIDRa1.4 1994-2	278
13	catCIDRα1.4 + FI	GA022	1.7	CIDRa1.4_2021_2	225.5
13	catCIDRα1.4 + FI	676/677	1.4	CIDRa1.4_DD2var32	1460
13	catCIDRα1.4 + FI	GA024	1.4	CIDRa1.4_ERS010438_NODE_14828	937
13	catCIDRα1.4 + FI	422/423	1.4	CIDRa1.4_HB3var03	8284.5
13	catCIDRα1.4 + FI	GA006	1.4	CIDRa1.4_IT4var07	50
13	catCIDRα1.4 + FI	682/683	1.4	CIDRa1.4_PF11_0521	257
13	catCIDRα1.4 + FI	GA012	1.5a	CIDRa1.5a_1965-2	333.5
13	catCIDRα1.4 + FI	GA013	1.5a	CIDRa1.5a_ERS010022_NODE_90	120
13	catCIDRα1.4 + FI	GA014	1.5a	CIDRa1.5a_ERS010323_NODE_8783	52
13	catCIDRα1.4 + FI	GA015	1.5b	CIDRa1.5b_1918-5	42
13	catCIDRα1.4 + FI	GA016	1.5b	CIDRa1.5b_1983-13	122
13	catCIDRα1.4 + FI	GA017	1.5b	CIDRa1.5b_ERS010601_NODE_17496	1899
13	catCIDRα1.4 + FI	GA048	1.6a	CIDRa1.6a_HB3var02	169
13	catCIDRα1.4 + FI	43/44	1.6a	CIDRa1.6a_PF08_0140	69
13	catCIDRα1.4 + FI	298/299	1.6a	CIDRa1.6a_PFD1235w	196
13	catCIDRα1.4 + FI	GA019	1.6b	CIDRa1.6b_ERS010031_NODE_18814	238
13	catCIDRα1.4 + FI	GA018	1.6b	CIDRa1.6b_ERS010570_NODE_1927	55
13	catCIDRα1.4 + FI	278/279	1.6b	CIDRa1.6b_IT4var18	621
13	catCIDRα1.4 + FI	GA049	1.7	CIDRa1.7 1983-7	3194
13	catCIDRα1.4 + FI	GA052	1.7	CIDRa1.7 2083-1	1401
13	catCIDRα1.4 + FI	GA023	1.7	CIDRa1.7_1914-14	1902.5
13	catCIDRα1.4 + FI	GA021	1.7	CIDRa1.7_1965-8	889
13	catCIDRα1.4 + FI	698/699	1.7	CIDRa1.7_DD2var49	511
13	catCIDRα1.4 + FI	GA020	1.7	CIDRa1.7_IT4var22	7620.5
13	catCIDRα1.4 + FI	GA053	1.8a	CIDRa1.8a 1965-3	863.5
13	catCIDRα1.4 + FI	GA025	1.8a	CIDRa1.8a_1965-1	63.5
13	catCIDRα1.4 + FI	GA026	1.8a	CIDRa1.8a_ERS010178_NODE_17177	322
13	catCIDRα1.4 + FI	702/703	1.8a	CIDRa1.8a_MAL6P1.316	410
13	catCIDRα1.4 + FI	GA028	1.8b	CIDRa1.8b_1702-3	290.5
13	catCIDRα1.4 + FI	GA027	1.8b	CIDRa1.8b_2053-3	219
13	catCIDRα1.4 + FI	GA029	1.8b	CIDRa1.8b_ERS010532_NODE_326	102
13	catCIDRα1.4 + FI	BSA	BSA		379
14	CIDRα1.4cat-VLP + AlOH	722/723	1.1	CIDRa1.1_2110-3	117
14	CIDRα1.4cat-VLP + AlOH	GA011	1.1	CIDRa1.1_ERS009959_NODE_4296	55
14	CIDRα1.4cat-VLP + AlOH	GA007	1.1	CIDRa1.1_IGHvar19	196
14	CIDRα1.4cat-VLP + AlOH	GA008	1.1	CIDRa1.1_IT4var06	64
14	CIDRα1.4cat-VLP + AlOH	GA005	1.1	CIDRa1.1_IT4var19	58
14	CIDRα1.4cat-VLP + AlOH	274/275	1.1	CIDRa1.1_IT4var20	77
14	CIDRα1.4cat-VLP + AlOH	GA009	1.1	CIDRa1.1_PFCLINvar30	360
14	CIDRα1.4cat-VLP + AlOH	296/297	1.1	CIDRa1.1_PFD0020c	1079
14	CIDRα1.4cat-VLP + AlOH	GA010	1.1	CIDRa1.1_RAJ116var08	266.5
14	CIDRα1.4cat-VLP + AlOH	GA047	1.4	CIDRa1.4 1974-5	3354
14	CIDRα1.4cat-VLP + AlOH	GA051	1.4	CIDRa1.4 1983-5	1358.5
14	CIDRα1.4cat-VLP + AlOH	GA050	1.4	CIDRa1.4 1994-2	4630
14	CIDRα1.4cat-VLP + AlOH	GA022	1.7	CIDRa1.4_2021_2	35
14	CIDRα1.4cat-VLP + AlOH	676/677	1.4	CIDRa1.4_DD2var32	662.5
14	CIDRα1.4cat-VLP + AlOH	GA024	1.4	CIDRa1.4_ERS010438_NODE_14828	364
14	CIDRα1.4cat-VLP + AlOH	422/423	1.4	CIDRa1.4_HB3var03	21932
14	CIDRα1.4cat-VLP + AlOH	GA006	1.4	CIDRa1.4_IT4var07	10712
14	CIDRα1.4cat-VLP + AlOH	682/683	1.4	CIDRa1.4_PF11_0521	2229
14	CIDRα1.4cat-VLP + AlOH	GA012	1.5a	CIDRa1.5a_1965-2	33
14	CIDRα1.4cat-VLP + AlOH	GA013	1.5a	CIDRa1.5a_ERS010022_NODE_90	97.5
14	CIDRα1.4cat-VLP + AlOH	GA014	1.5a	CIDRa1.5a_ERS010323_NODE_8783	28
14	CIDRα1.4cat-VLP + AlOH	GA015	1.5b	CIDRa1.5b_1918-5	111
14	CIDRα1.4cat-VLP + AlOH	GA016	1.5b	CIDRa1.5b_1983-13	35.5
14	CIDRα1.4cat-VLP + AlOH	GA017	1.5b	CIDRa1.5b_ERS010601_NODE_17496	124
14	CIDRα1.4cat-VLP + AlOH	GA048	1.6a	CIDRa1.6a_HB3var02	37
14	CIDRα1.4cat-VLP + AlOH	43/44	1.6a	CIDRa1.6a_PF08_0140	35
14	CIDRα1.4cat-VLP + AlOH	298/299	1.6a	CIDRa1.6a_PFD1235w	34
14	CIDRα1.4cat-VLP + AlOH	GA019	1.6b	CIDRa1.6b_ERS010031_NODE_18814	511
14	CIDRα1.4cat-VLP + AlOH	GA018	1.6b	CIDRa1.6b_ERS010570_NODE_1927	240.5
14	CIDRα1.4cat-VLP + AlOH	278/279	1.6b	CIDRa1.6b_IT4var18	339
14	CIDRα1.4cat-VLP + AlOH	GA049	1.7	CIDRa1.7 1983-7	346
14	CIDRα1.4cat-VLP + AlOH	GA052	1.7	CIDRa1.7 2083-1	278
14	CIDRα1.4cat-VLP + AlOH	GA023	1.7	CIDRa1.7_1914-14	933
14	CIDRα1.4cat-VLP + AlOH	GA021	1.7	CIDRa1.7_1965-8	4903
14	CIDRα1.4cat-VLP + AlOH	698/699	1.7	CIDRa1.7_DD2var49	46
14	CIDRα1.4cat-VLP + AlOH	GA020	1.7	CIDRa1.7_IT4var22	94.5
14	CIDRα1.4cat-VLP + AlOH	GA053	1.8a	CIDRa1.8a 1965-3	228
14	CIDRα1.4cat-VLP + AlOH	GA025	1.8a	CIDRa1.8a_1965-1	66
14	CIDRα1.4cat-VLP + AlOH	GA026	1.8a	CIDRa1.8a_ERS010178_NODE_17177	3143
14	CIDRα1.4cat-VLP + AlOH	702/703	1.8a	CIDRa1.8a_MAL6P1.316	527
14	CIDRα1.4cat-VLP + AlOH	GA028	1.8b	CIDRa1.8b_1702-3	71
14	CIDRα1.4cat-VLP + AlOH	GA027	1.8b	CIDRa1.8b_2053-3	7517.5
14	CIDRα1.4cat-VLP + AlOH	GA029	1.8b	CIDRa1.8b_ERS010532_NODE_326	294.5
14	CIDRα1.4cat-VLP + AlOH	BSA	BSA		645.5
15	CIDRα1.4cat-VLP + AlOH	722/723	1.1	CIDRa1.1_2110-3	116
15	CIDRα1.4cat-VLP + AlOH	GA011	1.1	CIDRa1.1_ERS009959_NODE_4296	46
15	CIDRα1.4cat-VLP + AlOH	GA007	1.1	CIDRa1.1_IGHvar19	158.5
15	CIDRα1.4cat-VLP + AlOH	GA008	1.1	CIDRa1.1_IT4var06	96
15	CIDRα1.4cat-VLP + AlOH	GA005	1.1	CIDRa1.1_IT4var19	51.5
15	CIDRα1.4cat-VLP + AlOH	274/275	1.1	CIDRa1.1_IT4var20	41
15	CIDRα1.4cat-VLP + AlOH	GA009	1.1	CIDRa1.1_PFCLINvar30	130
15	CIDRα1.4cat-VLP + AlOH	296/297	1.1	CIDRa1.1_PFD0020c	48
15	CIDRα1.4cat-VLP + AlOH	GA010	1.1	CIDRa1.1_RAJ116var08	300
15	CIDRα1.4cat-VLP + AlOH	GA047	1.4	CIDRa1.4 1974-5	234
15	CIDRα1.4cat-VLP + AlOH	GA051	1.4	CIDRa1.4 1983-5	23208
15	CIDRα1.4cat-VLP + AlOH	GA050	1.4	CIDRa1.4 1994-2	10012
15	CIDRα1.4cat-VLP + AlOH	GA022	1.7	CIDRa1.4_2021_2	46
15	CIDRα1.4cat-VLP + AlOH	676/677	1.4	CIDRa1.4_DD2var32	9387
15	CIDRα1.4cat-VLP + AlOH	GA024	1.4	CIDRa1.4_ERS010438_NODE_14828	231
15	CIDRα1.4cat-VLP + AlOH	422/423	1.4	CIDRa1.4_HB3var03	20563
15	CIDRα1.4cat-VLP + AlOH	GA006	1.4	CIDRa1.4_IT4var07	4192
15	CIDRα1.4cat-VLP + AlOH	682/683	1.4	CIDRa1.4_PF11_0521	462
15	CIDRα1.4cat-VLP + AlOH	GA012	1.5a	CIDRa1.5a_1965-2	82
15	CIDRα1.4cat-VLP + AlOH	GA013	1.5a	CIDRa1.5a_ERS010022_NODE_90	1611
15	CIDRα1.4cat-VLP + AlOH	GA014	1.5a	CIDRa1.5a_ERS010323_NODE_8783	117
15	CIDRα1.4cat-VLP + AlOH	GA015	1.5b	CIDRa1.5b_1918-5	409.5
15	CIDRα1.4cat-VLP + AlOH	GA016	1.5b	CIDRa1.5b_1983-13	40
15	CIDRα1.4cat-VLP + AlOH	GA017	1.5b	CIDRa1.5b_ERS010601_NODE_17496	124
15	CIDRα1.4cat-VLP + AlOH	GA048	1.6a	CIDRa1.6a_HB3var02	47
15	CIDRα1.4cat-VLP + AlOH	43/44	1.6a	CIDRa1.6a_PF08_0140	41
15	CIDRα1.4cat-VLP + AlOH	298/299	1.6a	CIDRa1.6a_PFD1235w	64
15	CIDRα1.4cat-VLP + AlOH	GA019	1.6b	CIDRa1.6b_ERS010031_NODE_18814	307
15	CIDRα1.4cat-VLP + AlOH	GA018	1.6b	CIDRa1.6b_ERS010570_NODE_1927	51.5
15	CIDRα1.4cat-VLP + AlOH	278/279	1.6b	CIDRa1.6b_IT4var18	184.5
15	CIDRα1.4cat-VLP + AlOH	GA049	1.7	CIDRa1.7 1983-7	175.5
15	CIDRα1.4cat-VLP + AlOH	GA052	1.7	CIDRa1.7 2083-1	5921
15	CIDRα1.4cat-VLP + AlOH	GA023	1.7	CIDRa1.7_1914-14	5013.5
15	CIDRα1.4cat-VLP + AlOH	GA021	1.7	CIDRa1.7_1965-8	571
15	CIDRα1.4cat-VLP + AlOH	698/699	1.7	CIDRa1.7_DD2var49	47
15	CIDRα1.4cat-VLP + AlOH	GA020	1.7	CIDRa1.7_IT4var22	141.5
15	CIDRα1.4cat-VLP + AlOH	GA053	1.8a	CIDRa1.8a 1965-3	1937.5
15	CIDRα1.4cat-VLP + AlOH	GA025	1.8a	CIDRa1.8a_1965-1	67.5
15	CIDRα1.4cat-VLP + AlOH	GA026	1.8a	CIDRa1.8a_ERS010178_NODE_17177	300
15	CIDRα1.4cat-VLP + AlOH	702/703	1.8a	CIDRa1.8a_MAL6P1.316	614.5
15	CIDRα1.4cat-VLP + AlOH	GA028	1.8b	CIDRa1.8b_1702-3	56
15	CIDRα1.4cat-VLP + AlOH	GA027	1.8b	CIDRa1.8b_2053-3	72.5
15	CIDRα1.4cat-VLP + AlOH	GA029	1.8b	CIDRa1.8b_ERS010532_NODE_326	25.5
15	CIDRα1.4cat-VLP + AlOH	BSA	BSA		863.5
16	CIDRα1.4cat-VLP + AlOH	722/723	1.1	CIDRa1.1_2110-3	74
16	CIDRα1.4cat-VLP + AlOH	GA011	1.1	CIDRa1.1_ERS009959_NODE_4296	64
16	CIDRα1.4cat-VLP + AlOH	GA007	1.1	CIDRa1.1_IGHvar19	428
16	CIDRα1.4cat-VLP + AlOH	GA008	1.1	CIDRa1.1_IT4var06	26
16	CIDRα1.4cat-VLP + AlOH	GA005	1.1	CIDRa1.1_IT4var19	51
16	CIDRα1.4cat-VLP + AlOH	274/275	1.1	CIDRa1.1_IT4var20	50
16	CIDRα1.4cat-VLP + AlOH	GA009	1.1	CIDRa1.1_PFCLINvar30	51
16	CIDRα1.4cat-VLP + AlOH	296/297	1.1	CIDRa1.1_PFD0020c	52
16	CIDRα1.4cat-VLP + AlOH	GA010	1.1	CIDRa1.1_RAJ116var08	345
16	CIDRα1.4cat-VLP + AlOH	GA047	1.4	CIDRa1.4 1974-5	436
16	CIDRα1.4cat-VLP + AlOH	GA051	1.4	CIDRa1.4 1983-5	445
16	CIDRα1.4cat-VLP + AlOH	GA050	1.4	CIDRa1.4 1994-2	289
16	CIDRα1.4cat-VLP + AlOH	GA022	1.7	CIDRa1.4_2021_2	200
16	CIDRα1.4cat-VLP + AlOH	676/677	1.4	CIDRa1.4_DD2var32	296.5
16	CIDRα1.4cat-VLP + AlOH	GA024	1.4	CIDRa1.4_ERS010438_NODE_14828	631.5
16	CIDRα1.4cat-VLP + AlOH	422/423	1.4	CIDRa1.4_HB3var03	22847
16	CIDRα1.4cat-VLP + AlOH	GA006	1.4	CIDRa1.4_IT4var07	5431
16	CIDRα1.4cat-VLP + AlOH	682/683	1.4	CIDRa1.4_PF11_0521	3821
16	CIDRα1.4cat-VLP + AlOH	GA012	1.5a	CIDRa1.5a_1965-2	43
16	CIDRα1.4cat-VLP + AlOH	GA013	1.5a	CIDRa1.5a_ERS010022_NODE_90	2249.5
16	CIDRα1.4cat-VLP + AlOH	GA014	1.5a	CIDRa1.5a_ERS010323_NODE_8783	35
16	CIDRα1.4cat-VLP + AlOH	GA015	1.5b	CIDRa1.5b_1918-5	214.5
16	CIDRα1.4cat-VLP + AlOH	GA016	1.5b	CIDRa1.5b_1983-13	29
16	CIDRα1.4cat-VLP + AlOH	GA017	1.5b	CIDRa1.5b_ERS010601_NODE_17496	400
16	CIDRα1.4cat-VLP + AlOH	GA048	1.6a	CIDRa1.6a_HB3var02	55
16	CIDRα1.4cat-VLP + AlOH	43/44	1.6a	CIDRa1.6a_PF08_0140	62
16	CIDRα1.4cat-VLP + AlOH	298/299	1.6a	CIDRa1.6a_PFD1235w	84
16	CIDRα1.4cat-VLP + AlOH	GA019	1.6b	CIDRa1.6b_ERS010031_NODE_18814	244
16	CIDRα1.4cat-VLP + AlOH	GA018	1.6b	CIDRa1.6b_ERS010570_NODE_1927	75.5
16	CIDRα1.4cat-VLP + AlOH	278/279	1.6b	CIDRa1.6b_IT4var18	126
16	CIDRα1.4cat-VLP + AlOH	GA049	1.7	CIDRa1.7 1983-7	24
16	CIDRα1.4cat-VLP + AlOH	GA052	1.7	CIDRa1.7 2083-1	173.5
16	CIDRα1.4cat-VLP + AlOH	GA023	1.7	CIDRa1.7_1914-14	1299
16	CIDRα1.4cat-VLP + AlOH	GA021	1.7	CIDRa1.7_1965-8	1740
16	CIDRα1.4cat-VLP + AlOH	698/699	1.7	CIDRa1.7_DD2var49	87
16	CIDRα1.4cat-VLP + AlOH	GA020	1.7	CIDRa1.7_IT4var22	86
16	CIDRα1.4cat-VLP + AlOH	GA053	1.8a	CIDRa1.8a 1965-3	221.5
16	CIDRα1.4cat-VLP + AlOH	GA025	1.8a	CIDRa1.8a_1965-1	54.5
16	CIDRα1.4cat-VLP + AlOH	GA026	1.8a	CIDRa1.8a_ERS010178_NODE_17177	315
16	CIDRα1.4cat-VLP + AlOH	702/703	1.8a	CIDRa1.8a_MAL6P1.316	608
16	CIDRα1.4cat-VLP + AlOH	GA028	1.8b	CIDRa1.8b_1702-3	93
16	CIDRα1.4cat-VLP + AlOH	GA027	1.8b	CIDRa1.8b_2053-3	199.5
16	CIDRα1.4cat-VLP + AlOH	GA029	1.8b	CIDRa1.8b_ERS010532_NODE_326	2432.5
16	CIDRα1.4cat-VLP + AlOH	BSA	BSA		365
17	CIDRα1.4cat-VLP + AlOH	722/723	1.1	CIDRa1.1_2110-3	114.5
17	CIDRα1.4cat-VLP + AlOH	GA011	1.1	CIDRa1.1_ERS009959_NODE_4296	310.5
17	CIDRα1.4cat-VLP + AlOH	GA007	1.1	CIDRa1.1_IGHvar19	211
17	CIDRα1.4cat-VLP + AlOH	GA008	1.1	CIDRa1.1_IT4var06	33.5
17	CIDRα1.4cat-VLP + AlOH	GA005	1.1	CIDRa1.1_IT4var19	44.5
17	CIDRα1.4cat-VLP + AlOH	274/275	1.1	CIDRa1.1_IT4var20	119
17	CIDRα1.4cat-VLP + AlOH	GA009	1.1	CIDRa1.1_PFCLINvar30	63.5
17	CIDRα1.4cat-VLP + AlOH	296/297	1.1	CIDRa1.1_PFD0020c	3081
17	CIDRα1.4cat-VLP + AlOH	GA010	1.1	CIDRa1.1_RAJ116var08	154
17	CIDRα1.4cat-VLP + AlOH	GA047	1.4	CIDRa1.4 1974-5	497
17	CIDRα1.4cat-VLP + AlOH	GA051	1.4	CIDRa1.4 1983-5	5859
17	CIDRα1.4cat-VLP + AlOH	GA050	1.4	CIDRa1.4 1994-2	547
17	CIDRα1.4cat-VLP + AlOH	GA022	1.7	CIDRa1.4_2021_2	50.5
17	CIDRα1.4cat-VLP + AlOH	676/677	1.4	CIDRa1.4_DD2var32	921
17	CIDRα1.4cat-VLP + AlOH	GA024	1.4	CIDRa1.4_ERS010438_NODE_14828	11932.5
17	CIDRα1.4cat-VLP + AlOH	422/423	1.4	CIDRa1.4_HB3var03	23118
17	CIDRα1.4cat-VLP + AlOH	GA006	1.4	CIDRa1.4_IT4var07	7301
17	CIDRα1.4cat-VLP + AlOH	682/683	1.4	CIDRa1.4_PF11_0521	2044.5
17	CIDRα1.4cat-VLP + AlOH	GA012	1.5a	CIDRa1.5a_1965-2	125
17	CIDRα1.4cat-VLP + AlOH	GA013	1.5a	CIDRa1.5a_ERS010022_NODE_90	51
17	CIDRα1.4cat-VLP + AlOH	GA014	1.5a	CIDRa1.5a_ERS010323_NODE_8783	128
17	CIDRα1.4cat-VLP + AlOH	GA015	1.5b	CIDRa1.5b_1918-5	518
17	CIDRα1.4cat-VLP + AlOH	GA016	1.5b	CIDRa1.5b_1983-13	29.5
17	CIDRα1.4cat-VLP + AlOH	GA017	1.5b	CIDRa1.5b_ERS010601_NODE_17496	131
17	CIDRα1.4cat-VLP + AlOH	GA048	1.6a	CIDRa1.6a_HB3var02	44
17	CIDRα1.4cat-VLP + AlOH	43/44	1.6a	CIDRa1.6a_PF08_0140	54
17	CIDRα1.4cat-VLP + AlOH	298/299	1.6a	CIDRa1.6a_PFD1235w	33
17	CIDRα1.4cat-VLP + AlOH	GA019	1.6b	CIDRa1.6b_ERS010031_NODE_18814	451
17	CIDRα1.4cat-VLP + AlOH	GA018	1.6b	CIDRa1.6b_ERS010570_NODE_1927	139
17	CIDRα1.4cat-VLP + AlOH	278/279	1.6b	CIDRa1.6b_IT4var18	263.5
17	CIDRα1.4cat-VLP + AlOH	GA049	1.7	CIDRa1.7 1983-7	131
17	CIDRα1.4cat-VLP + AlOH	GA052	1.7	CIDRa1.7 2083-1	159.5
17	CIDRα1.4cat-VLP + AlOH	GA023	1.7	CIDRa1.7_1914-14	990.5
17	CIDRα1.4cat-VLP + AlOH	GA021	1.7	CIDRa1.7_1965-8	903.5
17	CIDRα1.4cat-VLP + AlOH	698/699	1.7	CIDRa1.7_DD2var49	85.5
17	CIDRα1.4cat-VLP + AlOH	GA020	1.7	CIDRa1.7_IT4var22	61
17	CIDRα1.4cat-VLP + AlOH	GA053	1.8a	CIDRa1.8a 1965-3	193.5
17	CIDRα1.4cat-VLP + AlOH	GA025	1.8a	CIDRa1.8a_1965-1	44
17	CIDRα1.4cat-VLP + AlOH	GA026	1.8a	CIDRa1.8a_ERS010178_NODE_17177	195.5
17	CIDRα1.4cat-VLP + AlOH	702/703	1.8a	CIDRa1.8a_MAL6P1.316	584.5
17	CIDRα1.4cat-VLP + AlOH	GA028	1.8b	CIDRa1.8b_1702-3	106
17	CIDRα1.4cat-VLP + AlOH	GA027	1.8b	CIDRa1.8b_2053-3	475.5
17	CIDRα1.4cat-VLP + AlOH	GA029	1.8b	CIDRa1.8b_ERS010532_NODE_326	3538
17	CIDRα1.4cat-VLP + AlOH	BSA	BSA		183
18	CIDRα1.4cat-VLP + AlOH	722/723	1.1	CIDRa1.1_2110-3	139.5
18	CIDRα1.4cat-VLP + AlOH	GA011	1.1	CIDRa1.1_ERS009959_NODE_4296	170
18	CIDRα1.4cat-VLP + AlOH	GA007	1.1	CIDRa1.1_IGHvar19	220
18	CIDRα1.4cat-VLP + AlOH	GA008	1.1	CIDRa1.1_IT4var06	44
18	CIDRα1.4cat-VLP + AlOH	GA005	1.1	CIDRa1.1_IT4var19	51
18	CIDRα1.4cat-VLP + AlOH	274/275	1.1	CIDRa1.1_IT4var20	1138
18	CIDRα1.4cat-VLP + AlOH	GA009	1.1	CIDRa1.1_PFCLINvar30	82
18	CIDRα1.4cat-VLP + AlOH	296/297	1.1	CIDRa1.1_PFD0020c	1337
18	CIDRα1.4cat-VLP + AlOH	GA010	1.1	CIDRa1.1_RAJ116var08	162
18	CIDRα1.4cat-VLP + AlOH	GA047	1.4	CIDRa1.4 1974-5	762
18	CIDRα1.4cat-VLP + AlOH	GA051	1.4	CIDRa1.4 1983-5	3503.5
18	CIDRα1.4cat-VLP + AlOH	GA050	1.4	CIDRa1.4 1994-2	398
18	CIDRα1.4cat-VLP + AlOH	GA022	1.7	CIDRa1.4_2021_2	47
18	CIDRα1.4cat-VLP + AlOH	676/677	1.4	CIDRa1.4_DD2var32	1381
18	CIDRα1.4cat-VLP + AlOH	GA024	1.4	CIDRa1.4_ERS010438_NODE_14828	5841
18	CIDRα1.4cat-VLP + AlOH	422/423	1.4	CIDRa1.4_HB3var03	19639.5
18	CIDRα1.4cat-VLP + AlOH	GA006	1.4	CIDRa1.4_IT4var07	8328
18	CIDRα1.4cat-VLP + AlOH	682/683	1.4	CIDRa1.4_PF11_0521	1930
18	CIDRα1.4cat-VLP + AlOH	GA012	1.5a	CIDRa1.5a_1965-2	623
18	CIDRα1.4cat-VLP + AlOH	GA013	1.5a	CIDRa1.5a_ERS010022_NODE_90	100
18	CIDRα1.4cat-VLP + AlOH	GA014	1.5a	CIDRa1.5a_ERS010323_NODE_8783	66
18	CIDRα1.4cat-VLP + AlOH	GA015	1.5b	CIDRa1.5b_1918-5	148
18	CIDRα1.4cat-VLP + AlOH	GA016	1.5b	CIDRa1.5b_1983-13	29
18	CIDRα1.4cat-VLP + AlOH	GA017	1.5b	CIDRa1.5b_ERS010601_NODE_17496	282
18	CIDRα1.4cat-VLP + AlOH	GA048	1.6a	CIDRa1.6a_HB3var02	673
18	CIDRα1.4cat-VLP + AlOH	43/44	1.6a	CIDRa1.6a_PF08_0140	424
18	CIDRα1.4cat-VLP + AlOH	298/299	1.6a	CIDRa1.6a_PFD1235w	49
18	CIDRα1.4cat-VLP + AlOH	GA019	1.6b	CIDRa1.6b_ERS010031_NODE_18814	357
18	CIDRα1.4cat-VLP + AlOH	GA018	1.6b	CIDRa1.6b_ERS010570_NODE_1927	80
18	CIDRα1.4cat-VLP + AlOH	278/279	1.6b	CIDRa1.6b_IT4var18	454
18	CIDRα1.4cat-VLP + AlOH	GA049	1.7	CIDRa1.7 1983-7	99
18	CIDRα1.4cat-VLP + AlOH	GA052	1.7	CIDRa1.7 2083-1	204
18	CIDRα1.4cat-VLP + AlOH	GA023	1.7	CIDRa1.7_1914-14	1229.5
18	CIDRα1.4cat-VLP + AlOH	GA021	1.7	CIDRa1.7_1965-8	564
18	CIDRα1.4cat-VLP + AlOH	698/699	1.7	CIDRa1.7_DD2var49	103
18	CIDRα1.4cat-VLP + AlOH	GA020	1.7	CIDRa1.7_IT4var22	95.5
18	CIDRα1.4cat-VLP + AlOH	GA053	1.8a	CIDRa1.8a 1965-3	289
18	CIDRα1.4cat-VLP + AlOH	GA025	1.8a	CIDRa1.8a_1965-1	56
18	CIDRα1.4cat-VLP + AlOH	GA026	1.8a	CIDRa1.8a_ERS010178_NODE_17177	137
18	CIDRα1.4cat-VLP + AlOH	702/703	1.8a	CIDRa1.8a_MAL6P1.316	738
18	CIDRα1.4cat-VLP + AlOH	GA028	1.8b	CIDRa1.8b_1702-3	126
18	CIDRα1.4cat-VLP + AlOH	GA027	1.8b	CIDRa1.8b_2053-3	277
18	CIDRα1.4cat-VLP + AlOH	GA029	1.8b	CIDRa1.8b_ERS010532_NODE_326	1213
18	CIDRα1.4cat-VLP + AlOH	BSA	BSA		234
24	CIDRα1.4cat-VLP + FI	722/723	1.1	CIDRa1.1_2110-3	293.5
24	CIDRα1.4cat-VLP + FI	GA011	1.1	CIDRa1.1_ERS009959_NODE_4296	835
24	CIDRα1.4cat-VLP + FI	GA007	1.1	CIDRa1.1_IGHvar19	413
24	CIDRα1.4cat-VLP + FI	GA008	1.1	CIDRa1.1_IT4var06	3694.5
24	CIDRα1.4cat-VLP + FI	GA005	1.1	CIDRa1.1_IT4var19	6234
24	CIDRα1.4cat-VLP + FI	274/275	1.1	CIDRa1.1_IT4var20	184.5
24	CIDRα1.4cat-VLP + FI	GA009	1.1	CIDRa1.1_PFCLINvar30	161
24	CIDRα1.4cat-VLP + FI	296/297	1.1	CIDRa1.1_PFD0020c	6928
24	CIDRα1.4cat-VLP + FI	GA010	1.1	CIDRa1.1_RAJ116var08	293.5
24	CIDRα1.4cat-VLP + FI	GA047	1.4	CIDRa1.4 1974-5	846
24	CIDRα1.4cat-VLP + FI	GA051	1.4	CIDRa1.4 1983-5	520
24	CIDRα1.4cat-VLP + FI	GA050	1.4	CIDRa1.4 1994-2	453
24	CIDRα1.4cat-VLP + FI	GA022	1.7	CIDRa1.4_2021_2	214
24	CIDRα1.4cat-VLP + FI	676/677	1.4	CIDRa1.4_DD2var32	427
24	CIDRα1.4cat-VLP + FI	GA024	1.4	CIDRa1.4_ERS010438_NODE_14828	453
24	CIDRα1.4cat-VLP + FI	422/423	1.4	CIDRa1.4_HB3var03	19715
24	CIDRα1.4cat-VLP + FI	GA006	1.4	CIDRa1.4_IT4var07	1113
24	CIDRα1.4cat-VLP + FI	682/683	1.4	CIDRa1.4_PF11_0521	1873.5
24	CIDRα1.4cat-VLP + FI	GA012	1.5a	CIDRa1.5a_1965-2	86
24	CIDRα1.4cat-VLP + FI	GA013	1.5a	CIDRa1.5a_ERS010022_NODE_90	222
24	CIDRα1.4cat-VLP + FI	GA014	1.5a	CIDRa1.5a_ERS010323_NODE_8783	103
24	CIDRα1.4cat-VLP + FI	GA015	1.5b	CIDRa1.5b_1918-5	82.5
24	CIDRα1.4cat-VLP + FI	GA016	1.5b	CIDRa1.5b_1983-13	86
24	CIDRα1.4cat-VLP + FI	GA017	1.5b	CIDRa1.5b_ERS010601_NODE_17496	1097
24	CIDRα1.4cat-VLP + FI	GA048	1.6a	CIDRa1.6a_HB3var02	225
24	CIDRα1.4cat-VLP + FI	43/44	1.6a	CIDRa1.6a_PF08_0140	207
24	CIDRα1.4cat-VLP + FI	298/299	1.6a	CIDRa1.6a_PFD1235w	162
24	CIDRα1.4cat-VLP + FI	GA019	1.6b	CIDRa1.6b_ERS010031_NODE_18814	251.5
24	CIDRα1.4cat-VLP + FI	GA018	1.6b	CIDRa1.6b_ERS010570_NODE_1927	94
24	CIDRα1.4cat-VLP + FI	278/279	1.6b	CIDRa1.6b_IT4var18	441
24	CIDRα1.4cat-VLP + FI	GA049	1.7	CIDRa1.7 1983-7	302
24	CIDRα1.4cat-VLP + FI	GA052	1.7	CIDRa1.7 2083-1	350
24	CIDRα1.4cat-VLP + FI	GA023	1.7	CIDRa1.7_1914-14	1446
24	CIDRα1.4cat-VLP + FI	GA021	1.7	CIDRa1.7_1965-8	672
24	CIDRα1.4cat-VLP + FI	698/699	1.7	CIDRa1.7_DD2var49	263
24	CIDRα1.4cat-VLP + FI	GA020	1.7	CIDRa1.7_IT4var22	128
24	CIDRα1.4cat-VLP + FI	GA053	1.8a	CIDRa1.8a 1965-3	599
24	CIDRα1.4cat-VLP + FI	GA025	1.8a	CIDRa1.8a_1965-1	111
24	CIDRα1.4cat-VLP + FI	GA026	1.8a	CIDRa1.8a_ERS010178_NODE_17177	1652
24	CIDRα1.4cat-VLP + FI	702/703	1.8a	CIDRa1.8a_MAL6P1.316	586
24	CIDRα1.4cat-VLP + FI	GA028	1.8b	CIDRa1.8b_1702-3	282
24	CIDRα1.4cat-VLP + FI	GA027	1.8b	CIDRa1.8b_2053-3	7408.5
24	CIDRα1.4cat-VLP + FI	GA029	1.8b	CIDRa1.8b_ERS010532_NODE_326	2209.5
24	CIDRα1.4cat-VLP + FI	BSA	BSA		415
25	CIDRα1.4cat-VLP + FI	722/723	1.1	CIDRa1.1_2110-3	332
25	CIDRα1.4cat-VLP + FI	GA011	1.1	CIDRa1.1_ERS009959_NODE_4296	351
25	CIDRα1.4cat-VLP + FI	GA007	1.1	CIDRa1.1_IGHvar19	435.5
25	CIDRα1.4cat-VLP + FI	GA008	1.1	CIDRa1.1_IT4var06	292
25	CIDRα1.4cat-VLP + FI	GA005	1.1	CIDRa1.1_IT4var19	309.5
25	CIDRα1.4cat-VLP + FI	274/275	1.1	CIDRa1.1_IT4var20	301
25	CIDRα1.4cat-VLP + FI	GA009	1.1	CIDRa1.1_PFCLINvar30	468
25	CIDRα1.4cat-VLP + FI	296/297	1.1	CIDRa1.1_PFD0020c	362
25	CIDRα1.4cat-VLP + FI	GA010	1.1	CIDRa1.1_RAJ116var08	320
25	CIDRα1.4cat-VLP + FI	GA047	1.4	CIDRa1.4 1974-5	1592.5
25	CIDRα1.4cat-VLP + FI	GA051	1.4	CIDRa1.4 1983-5	772
25	CIDRα1.4cat-VLP + FI	GA050	1.4	CIDRa1.4 1994-2	712
25	CIDRα1.4cat-VLP + FI	GA022	1.7	CIDRa1.4_2021_2	293
25	CIDRα1.4cat-VLP + FI	676/677	1.4	CIDRa1.4_DD2var32	799
25	CIDRα1.4cat-VLP + FI	GA024	1.4	CIDRa1.4_ERS010438_NODE_14828	703.5
25	CIDRα1.4cat-VLP + FI	422/423	1.4	CIDRa1.4_HB3var03	3329
25	CIDRα1.4cat-VLP + FI	GA006	1.4	CIDRa1.4_IT4var07	1004
25	CIDRα1.4cat-VLP + FI	682/683	1.4	CIDRa1.4_PF11_0521	1897
25	CIDRα1.4cat-VLP + FI	GA012	1.5a	CIDRa1.5a_1965-2	185.5
25	CIDRα1.4cat-VLP + FI	GA013	1.5a	CIDRa1.5a_ERS010022_NODE_90	288
25	CIDRα1.4cat-VLP + FI	GA014	1.5a	CIDRa1.5a_ERS010323_NODE_8783	101.5
25	CIDRα1.4cat-VLP + FI	GA015	1.5b	CIDRa1.5b_1918-5	122
25	CIDRα1.4cat-VLP + FI	GA016	1.5b	CIDRa1.5b_1983-13	208
25	CIDRα1.4cat-VLP + FI	GA017	1.5b	CIDRa1.5b_ERS010601_NODE_17496	3001.5
25	CIDRα1.4cat-VLP + FI	GA048	1.6a	CIDRa1.6a_HB3var02	599
25	CIDRα1.4cat-VLP + FI	43/44	1.6a	CIDRa1.6a_PF08_0140	259.5
25	CIDRα1.4cat-VLP + FI	298/299	1.6a	CIDRa1.6a_PFD1235w	478.5
25	CIDRα1.4cat-VLP + FI	GA019	1.6b	CIDRa1.6b_ERS010031_NODE_18814	289
25	CIDRα1.4cat-VLP + FI	GA018	1.6b	CIDRa1.6b_ERS010570_NODE_1927	132.5
25	CIDRα1.4cat-VLP + FI	278/279	1.6b	CIDRa1.6b_IT4var18	1151
25	CIDRα1.4cat-VLP + FI	GA049	1.7	CIDRa1.7 1983-7	1075
25	CIDRα1.4cat-VLP + FI	GA052	1.7	CIDRa1.7 2083-1	723
25	CIDRα1.4cat-VLP + FI	GA023	1.7	CIDRa1.7_1914-14	2589
25	CIDRα1.4cat-VLP + FI	GA021	1.7	CIDRa1.7_1965-8	1437
25	CIDRα1.4cat-VLP + FI	698/699	1.7	CIDRa1.7_DD2var49	584.5
25	CIDRα1.4cat-VLP + FI	GA020	1.7	CIDRa1.7_IT4var22	277
25	CIDRα1.4cat-VLP + FI	GA053	1.8a	CIDRa1.8a 1965-3	1649.5
25	CIDRα1.4cat-VLP + FI	GA025	1.8a	CIDRa1.8a_1965-1	283
25	CIDRα1.4cat-VLP + FI	GA026	1.8a	CIDRa1.8a_ERS010178_NODE_17177	1093
25	CIDRα1.4cat-VLP + FI	702/703	1.8a	CIDRa1.8a_MAL6P1.316	1111
25	CIDRα1.4cat-VLP + FI	GA028	1.8b	CIDRa1.8b_1702-3	586.5
25	CIDRα1.4cat-VLP + FI	GA027	1.8b	CIDRa1.8b_2053-3	4104.5
25	CIDRα1.4cat-VLP + FI	GA029	1.8b	CIDRa1.8b_ERS010532_NODE_326	2272
25	CIDRα1.4cat-VLP + FI	BSA	BSA		300
26	CIDRα1.4cat-VLP + FI	722/723	1.1	CIDRa1.1_2110-3	139
26	CIDRα1.4cat-VLP + FI	GA011	1.1	CIDRa1.1_ERS009959_NODE_4296	734
26	CIDRα1.4cat-VLP + FI	GA007	1.1	CIDRa1.1_IGHvar19	250
26	CIDRα1.4cat-VLP + FI	GA008	1.1	CIDRa1.1_IT4var06	8546
26	CIDRα1.4cat-VLP + FI	GA005	1.1	CIDRa1.1_IT4var19	9427
26	CIDRα1.4cat-VLP + FI	274/275	1.1	CIDRa1.1_IT4var20	67
26	CIDRα1.4cat-VLP + FI	GA009	1.1	CIDRa1.1_PFCLINvar30	122
26	CIDRα1.4cat-VLP + FI	296/297	1.1	CIDRa1.1_PFD0020c	5477
26	CIDRα1.4cat-VLP + FI	GA010	1.1	CIDRa1.1_RAJ116var08	286
26	CIDRα1.4cat-VLP + FI	GA047	1.4	CIDRa1.4 1974-5	1754
26	CIDRα1.4cat-VLP + FI	GA051	1.4	CIDRa1.4 1983-5	334.5
26	CIDRα1.4cat-VLP + FI	GA050	1.4	CIDRa1.4 1994-2	311
26	CIDRα1.4cat-VLP + FI	GA022	1.7	CIDRa1.4_2021_2	105
26	CIDRα1.4cat-VLP + FI	676/677	1.4	CIDRa1.4_DD2var32	302
26	CIDRα1.4cat-VLP + FI	GA024	1.4	CIDRa1.4_ERS010438_NODE_14828	1219
26	CIDRα1.4cat-VLP + FI	422/423	1.4	CIDRa1.4_HB3var03	14927.5
26	CIDRα1.4cat-VLP + FI	GA006	1.4	CIDRa1.4_IT4var07	813.5
26	CIDRα1.4cat-VLP + FI	682/683	1.4	CIDRa1.4_PF11_0521	4249
26	CIDRα1.4cat-VLP + FI	GA012	1.5a	CIDRa1.5a_1965-2	54
26	CIDRα1.4cat-VLP + FI	GA013	1.5a	CIDRa1.5a_ERS010022_NODE_90	112
26	CIDRα1.4cat-VLP + FI	GA014	1.5a	CIDRa1.5a_ERS010323_NODE_8783	61
26	CIDRα1.4cat-VLP + FI	GA015	1.5b	CIDRa1.5b_1918-5	154
26	CIDRα1.4cat-VLP + FI	GA016	1.5b	CIDRa1.5b_1983-13	72.5
26	CIDRα1.4cat-VLP + FI	GA017	1.5b	CIDRa1.5b_ERS010601_NODE_17496	1430
26	CIDRα1.4cat-VLP + FI	GA048	1.6a	CIDRa1.6a_HB3var02	254
26	CIDRα1.4cat-VLP + FI	43/44	1.6a	CIDRa1.6a_PF08_0140	108
26	CIDRα1.4cat-VLP + FI	298/299	1.6a	CIDRa1.6a_PFD1235w	288
26	CIDRα1.4cat-VLP + FI	GA019	1.6b	CIDRa1.6b_ERS010031_NODE_18814	160.5
26	CIDRα1.4cat-VLP + FI	GA018	1.6b	CIDRa1.6b_ERS010570_NODE_1927	66
26	CIDRα1.4cat-VLP + FI	278/279	1.6b	CIDRa1.6b_IT4var18	2268
26	CIDRα1.4cat-VLP + FI	GA049	1.7	CIDRa1.7 1983-7	366
26	CIDRα1.4cat-VLP + FI	GA052	1.7	CIDRa1.7 2083-1	282.5
26	CIDRα1.4cat-VLP + FI	GA023	1.7	CIDRa1.7_1914-14	1591
26	CIDRα1.4cat-VLP + FI	GA021	1.7	CIDRa1.7_1965-8	661
26	CIDRα1.4cat-VLP + FI	698/699	1.7	CIDRa1.7_DD2var49	2649
26	CIDRα1.4cat-VLP + FI	GA020	1.7	CIDRa1.7_IT4var22	148
26	CIDRα1.4cat-VLP + FI	GA053	1.8a	CIDRa1.8a 1965-3	624.5
26	CIDRα1.4cat-VLP + FI	GA025	1.8a	CIDRa1.8a_1965-1	93
26	CIDRα1.4cat-VLP + FI	GA026	1.8a	CIDRa1.8a_ERS010178_NODE_17177	182.5
26	CIDRα1.4cat-VLP + FI	702/703	1.8a	CIDRa1.8a_MAL6P1.316	662.5
26	CIDRα1.4cat-VLP + FI	GA028	1.8b	CIDRa1.8b_1702-3	2083
26	CIDRα1.4cat-VLP + FI	GA027	1.8b	CIDRa1.8b_2053-3	100
26	CIDRα1.4cat-VLP + FI	GA029	1.8b	CIDRa1.8b_ERS010532_NODE_326	190
26	CIDRα1.4cat-VLP + FI	BSA	BSA		488

## Sheet: Pooled IgG reactivity and inh.
Mouse pool#	immunogen	Protein ID	CIDRα1 type	PfEMP1 variant	Pooled IgG (MFI)	EPCR binding (MFI)	EPCR after IgG incubation (MFI)	Inhibition (%)
1	VLP-catCIDRα1.4 + AlOH	722/723	1.1	CIDRa1.1_2110-3	959.5	1840	1310	28.8043
1	VLP-catCIDRα1.4 + AlOH	GA007	1.1	CIDRa1.1_IGHvar19	1600	20311	12771	37.1227
1	VLP-catCIDRα1.4 + AlOH	GA008	1.1	CIDRa1.1_IT4var06	697	18276	15637	14.4397
1	VLP-catCIDRα1.4 + AlOH	GA005	1.1	CIDRa1.1_IT4var19	1083	12197.5	8754.5	28.2271
1	VLP-catCIDRα1.4 + AlOH	274/275	1.1	CIDRa1.1_IT4var20	1422	23263	18552.5	20.2489
1	VLP-catCIDRα1.4 + AlOH	296/297	1.1	CIDRa1.1_PFD0020c	874.5	19005	14466.5	23.8806
1	VLP-catCIDRα1.4 + AlOH	GA010	1.1	CIDRa1.1_RAJ116var08	1369	16854.5	11292.5	33
1	VLP-catCIDRα1.4 + AlOH	GA047	1.4	CIDRa1.4 1974-5	2155	7814	5449.5	30.2598
1	VLP-catCIDRα1.4 + AlOH	GA051	1.4	CIDRa1.4 1983-5	10745.5	24952	20509	17.8062
1	VLP-catCIDRα1.4 + AlOH	GA050	1.4	CIDRa1.4 1983-5	2451.5	21719	17335	20.1851
1	VLP-catCIDRα1.4 + AlOH	676/677	1.4	CIDRa1.4_DD2var32	1854	23979.5	22989.5	4.12853
1	VLP-catCIDRα1.4 + AlOH	GA024	1.4	CIDRa1.4_ERS010438_NODE_14828	1222	16568	13975	15.6507
1	VLP-catCIDRα1.4 + AlOH	422/423	1.4	CIDRa1.4_HB3var03	19978	22855.5	3640	84.0739
1	VLP-catCIDRα1.4 + AlOH	GA006	1.4	CIDRa1.4_IT4var07	4487	8925	3850.5	56.8571
1	VLP-catCIDRα1.4 + AlOH	682/683	1.4	CIDRa1.4_PF11_0521	4497	8164.5	5325.5	34.7725
1	VLP-catCIDRα1.4 + AlOH	GA012	1.5a	CIDRa1.5a_1965-2	12151	4783	945.5	80.2321
1	VLP-catCIDRα1.4 + AlOH	GA013	1.5a	CIDRa1.5a_ERS010022_NODE_90	757	7613	6441	15.3947
1	VLP-catCIDRα1.4 + AlOH	GA014	1.5a	CIDRa1.5a_ERS010323_NODE_8783	327	21678	19994.5	7.76594
1	VLP-catCIDRα1.4 + AlOH	GA048	1.6a	CIDRa1.6a_HB3var02	939	15248	11373.5	25.4099
1	VLP-catCIDRα1.4 + AlOH	298/299	1.6a	CIDRa1.6a_PFD1235w	603	21323.5	18085	15.1875
1	VLP-catCIDRα1.4 + AlOH	GA019	1.6b	CIDRa1.6b_ERS010031_NODE_18814	1722	6565.5	4994	23.9357
1	VLP-catCIDRα1.4 + AlOH	GA018	1.6b	CIDRa1.6b_ERS010570_NODE_1927	2828	2545	1347	47.0727
1	VLP-catCIDRα1.4 + AlOH	278/279	1.6b	CIDRa1.6b_IT4var18	3498	10995.5	7237	34.1822
1	VLP-catCIDRα1.4 + AlOH	GA049	1.7	CIDRa1.7 1983-7	1397.5	15824	13208	16.5319
1	VLP-catCIDRα1.4 + AlOH	GA052	1.7	CIDRa1.7 2083-1	2077	10282.5	8046	21.7505
1	VLP-catCIDRα1.4 + AlOH	GA021	1.7	CIDRa1.7_1965-8	6475.5	15527	5256.5	66.1461
1	VLP-catCIDRα1.4 + AlOH	698/699	1.7	CIDRa1.7_DD2var49	6157	5001.5	514	89.7231
1	VLP-catCIDRα1.4 + AlOH	GA020	1.7	CIDRa1.7_IT4var22	14263.5	17445	939.5	94.6145
1	VLP-catCIDRα1.4 + AlOH	GA053	1.8a	CIDRa1.8a 1965-3	2102.5	9122.5	6674.5	26.8347
1	VLP-catCIDRα1.4 + AlOH	GA026	1.8a	CIDRa1.8a_ERS010178_NODE_17177	1344.5	13687	9867	27.9097
1	VLP-catCIDRα1.4 + AlOH	702/703	1.8a	CIDRa1.8a_MAL6P1.316	1674	1762.5	1381.5	21.617
1	VLP-catCIDRα1.4 + AlOH	GA028	1.8b	CIDRa1.8b_1702-3	866	22243	19072	14.2562
1	VLP-catCIDRα1.4 + AlOH	GA027	1.8b	CIDRa1.8b_2053-3	506	18219	17758	2.53033
1	VLP-catCIDRα1.4 + AlOH	GA029	1.8b	CIDRa1.8b_ERS010532_NODE_326	1233	10168	8841	13.0507
1	VLP-catCIDRα1.4 + AlOH	BSA	BSA		87	106.5	82	23.0047
11	catCIDRα1.4 + FI	722/723	1.1	CIDRa1.1_2110-3	2624	1840	1120	39.1304
11	catCIDRα1.4 + FI	GA007	1.1	CIDRa1.1_IGHvar19	3134	20311	10840	46.6299
11	catCIDRα1.4 + FI	GA008	1.1	CIDRa1.1_IT4var06	1522	18276	14436	21.0112
11	catCIDRα1.4 + FI	GA005	1.1	CIDRa1.1_IT4var19	1915	12197.5	7696	36.9051
11	catCIDRα1.4 + FI	274/275	1.1	CIDRa1.1_IT4var20	2628	23263	20543	11.6924
11	catCIDRα1.4 + FI	296/297	1.1	CIDRa1.1_PFD0020c	2366	19005	13016.5	31.5101
11	catCIDRα1.4 + FI	GA010	1.1	CIDRa1.1_RAJ116var08	2660.5	16854.5	10180.5	39.5977
11	catCIDRα1.4 + FI	GA047	1.4	CIDRa1.4 1974-5	3885	7814	5176	33.7599
11	catCIDRα1.4 + FI	GA051	1.4	CIDRa1.4 1983-5	8673.5	24952	23146.5	7.23589
11	catCIDRα1.4 + FI	GA050	1.4	CIDRa1.4 1994-2	4792	21719	18139	16.4833
11	catCIDRα1.4 + FI	676/677	1.4	CIDRa1.4_DD2var32	13490	23979.5	19197	19.9441
11	catCIDRα1.4 + FI	GA024	1.4	CIDRa1.4_ERS010438_NODE_14828	2005	16568	11987	27.6497
11	catCIDRα1.4 + FI	422/423	1.4	CIDRa1.4_HB3var03	15805	22855.5	6975.5	69.48
11	catCIDRα1.4 + FI	GA006	1.4	CIDRa1.4_IT4var07	5754.5	8925	2147.5	75.9384
11	catCIDRα1.4 + FI	682/683	1.4	CIDRa1.4_PF11_0521	2369	8164.5	5363	34.3132
11	catCIDRα1.4 + FI	GA012	1.5a	CIDRa1.5a_1965-2	2521	4783	3360.5	29.7407
11	catCIDRα1.4 + FI	GA013	1.5a	CIDRa1.5a_ERS010022_NODE_90	1767	7613	6128	19.5061
11	catCIDRα1.4 + FI	GA014	1.5a	CIDRa1.5a_ERS010323_NODE_8783	1586.5	21678	19648	9.36433
11	catCIDRα1.4 + FI	GA048	1.6a	CIDRa1.6a_HB3var02	1949	15248	11987.5	21.3831
11	catCIDRα1.4 + FI	298/299	1.6a	CIDRa1.6a_PFD1235w	1494	21323.5	17411.5	18.346
11	catCIDRα1.4 + FI	GA019	1.6b	CIDRa1.6b_ERS010031_NODE_18814	2501	6565.5	4560.5	30.5384
11	catCIDRα1.4 + FI	GA018	1.6b	CIDRa1.6b_ERS010570_NODE_1927	3292	2545	1224	51.9057
11	catCIDRα1.4 + FI	278/279	1.6b	CIDRa1.6b_IT4var18	2229	10995.5	7861	28.5071
11	catCIDRα1.4 + FI	GA049	1.7	CIDRa1.7 1983-7	7734.5	15824	8075	48.9699
11	catCIDRα1.4 + FI	GA052	1.7	CIDRa1.7 2083-1	7511	10282.5	5097	50.4303
11	catCIDRα1.4 + FI	GA021	1.7	CIDRa1.7_1965-8	6276.5	15527	6285	59.5221
11	catCIDRα1.4 + FI	698/699	1.7	CIDRa1.7_DD2var49	8155	5001.5	357.5	92.8521
11	catCIDRα1.4 + FI	GA020	1.7	CIDRa1.7_IT4var22	14292	17445	1266	92.7429
11	catCIDRα1.4 + FI	GA053	1.8a	CIDRa1.8a 1965-3	5235	9122.5	4616.5	49.3944
11	catCIDRα1.4 + FI	GA026	1.8a	CIDRa1.8a_ERS010178_NODE_17177	2194	13687	8303.5	39.3329
11	catCIDRα1.4 + FI	702/703	1.8a	CIDRa1.8a_MAL6P1.316	1947	1762.5	1214	31.1206
11	catCIDRα1.4 + FI	GA028	1.8b	CIDRa1.8b_1702-3	1413	22243	19284	13.3031
11	catCIDRα1.4 + FI	GA027	1.8b	CIDRa1.8b_2053-3	790	18219	16993	6.72924
11	catCIDRα1.4 + FI	GA029	1.8b	CIDRa1.8b_ERS010532_NODE_326	3321	10168	6489	36.1821
11	catCIDRα1.4 + FI	BSA	BSA		203	106.5	67.5	36.6197
14	CIDRα1.4cat-VLP + AlOH	722/723	1.1	CIDRa1.1_2110-3	351	1840	1667.5	9.375
14	CIDRα1.4cat-VLP + AlOH	GA007	1.1	CIDRa1.1_IGHvar19	378	20311	18373	9.54163
14	CIDRα1.4cat-VLP + AlOH	GA008	1.1	CIDRa1.1_IT4var06	149	18276	18258	0.0984898
14	CIDRα1.4cat-VLP + AlOH	GA005	1.1	CIDRa1.1_IT4var19	198	12197.5	11484	5.84956
14	CIDRα1.4cat-VLP + AlOH	274/275	1.1	CIDRa1.1_IT4var20	656	23263	21856.5	6.04608
14	CIDRα1.4cat-VLP + AlOH	296/297	1.1	CIDRa1.1_PFD0020c	4554	19005	11838	37.7111
14	CIDRα1.4cat-VLP + AlOH	GA010	1.1	CIDRa1.1_RAJ116var08	317	16854.5	15933	5.46738
14	CIDRα1.4cat-VLP + AlOH	GA047	1.4	CIDRa1.4 1974-5	948	7814	6664.5	14.7108
14	CIDRα1.4cat-VLP + AlOH	GA051	1.4	CIDRa1.4 1983-5	13932	24952	20193	19.0726
14	CIDRα1.4cat-VLP + AlOH	GA050	1.4	CIDRa1.4 1994-2	4543.5	21719	20178	7.09517
14	CIDRα1.4cat-VLP + AlOH	676/677	1.4	CIDRa1.4_DD2var32	1515	23979.5	23164	3.40082
14	CIDRα1.4cat-VLP + AlOH	GA024	1.4	CIDRa1.4_ERS010438_NODE_14828	6976.5	16568	8761	47.121
14	CIDRα1.4cat-VLP + AlOH	422/423	1.4	CIDRa1.4_HB3var03	17984	22855.5	1228	94.6271
14	CIDRα1.4cat-VLP + AlOH	GA006	1.4	CIDRa1.4_IT4var07	5830.5	8925	2964.5	66.7843
14	CIDRα1.4cat-VLP + AlOH	682/683	1.4	CIDRa1.4_PF11_0521	2363	8164.5	6879.5	15.7389
14	CIDRα1.4cat-VLP + AlOH	GA012	1.5a	CIDRa1.5a_1965-2	887	4783	3454.5	27.7755
14	CIDRα1.4cat-VLP + AlOH	GA013	1.5a	CIDRa1.5a_ERS010022_NODE_90	3476	7613	6152	19.1909
14	CIDRα1.4cat-VLP + AlOH	GA014	1.5a	CIDRa1.5a_ERS010323_NODE_8783	250.5	21678	20545	5.2265
14	CIDRα1.4cat-VLP + AlOH	GA048	1.6a	CIDRa1.6a_HB3var02	173.5	15248	13884.5	8.94216
14	CIDRα1.4cat-VLP + AlOH	298/299	1.6a	CIDRa1.6a_PFD1235w	102.5	21323.5	20945	1.77504
14	CIDRα1.4cat-VLP + AlOH	GA019	1.6b	CIDRa1.6b_ERS010031_NODE_18814	640	6565.5	5689.5	13.3425
14	CIDRα1.4cat-VLP + AlOH	GA018	1.6b	CIDRa1.6b_ERS010570_NODE_1927	611	2545	2016	20.7859
14	CIDRα1.4cat-VLP + AlOH	278/279	1.6b	CIDRa1.6b_IT4var18	378	10995.5	10172	7.48943
14	CIDRα1.4cat-VLP + AlOH	GA049	1.7	CIDRa1.7 1983-7	431	15824	14450.5	8.67985
14	CIDRα1.4cat-VLP + AlOH	GA052	1.7	CIDRa1.7 2083-1	937	10282.5	8882	13.6202
14	CIDRα1.4cat-VLP + AlOH	GA021	1.7	CIDRa1.7_1965-8	1788	15527	11804	23.9776
14	CIDRα1.4cat-VLP + AlOH	698/699	1.7	CIDRa1.7_DD2var49	974	5001.5	2677	46.4761
14	CIDRα1.4cat-VLP + AlOH	GA020	1.7	CIDRa1.7_IT4var22	3732	17445	8392	51.8945
14	CIDRα1.4cat-VLP + AlOH	GA053	1.8a	CIDRa1.8a 1965-3	681	9122.5	7921	13.1707
14	CIDRα1.4cat-VLP + AlOH	GA026	1.8a	CIDRa1.8a_ERS010178_NODE_17177	588	13687	11978.5	12.4826
14	CIDRα1.4cat-VLP + AlOH	702/703	1.8a	CIDRa1.8a_MAL6P1.316	912.5	1762.5	1404	20.3404
14	CIDRα1.4cat-VLP + AlOH	GA028	1.8b	CIDRa1.8b_1702-3	140	22243	20713.5	6.87632
14	CIDRα1.4cat-VLP + AlOH	GA027	1.8b	CIDRa1.8b_2053-3	691	18219	17358	4.72584
14	CIDRα1.4cat-VLP + AlOH	GA029	1.8b	CIDRa1.8b_ERS010532_NODE_326	1692	10168	9015	11.3395
14	CIDRα1.4cat-VLP + AlOH	BSA	BSA		44	106.5	79	25.8216
24	CIDRα1.4cat-VLP + FI	722/723	1.1	CIDRa1.1_2110-3	463.5	1840	1809	1.68478
24	CIDRα1.4cat-VLP + FI	GA007	1.1	CIDRa1.1_IGHvar19	691.5	20311	17687	12.9191
24	CIDRα1.4cat-VLP + FI	GA008	1.1	CIDRa1.1_IT4var06	4320	18276	11178	38.8378
24	CIDRα1.4cat-VLP + FI	GA005	1.1	CIDRa1.1_IT4var19	4206.5	12197.5	6215	49.0469
24	CIDRα1.4cat-VLP + FI	274/275	1.1	CIDRa1.1_IT4var20	339	23263	22712	2.36857
24	CIDRα1.4cat-VLP + FI	296/297	1.1	CIDRa1.1_PFD0020c	3837	19005	8620	54.6435
24	CIDRα1.4cat-VLP + FI	GA010	1.1	CIDRa1.1_RAJ116var08	562	16854.5	15319.5	9.10736
24	CIDRα1.4cat-VLP + FI	GA047	1.4	CIDRa1.4 1974-5	2633.5	7814	6329.5	18.998
24	CIDRα1.4cat-VLP + FI	GA051	1.4	CIDRa1.4 1983-5	1084.5	24952	24898	0.216416
24	CIDRα1.4cat-VLP + FI	GA050	1.4	CIDRa1.4 1994-2	1092	21719	22495	-3.57291
24	CIDRα1.4cat-VLP + FI	676/677	1.4	CIDRa1.4_DD2var32	1919	23979.5	23479	2.0872
24	CIDRα1.4cat-VLP + FI	GA024	1.4	CIDRa1.4_ERS010438_NODE_14828	568	16568	17877	-7.90077
24	CIDRα1.4cat-VLP + FI	422/423	1.4	CIDRa1.4_HB3var03	14870.5	22855.5	5392	76.4083
24	CIDRα1.4cat-VLP + FI	GA006	1.4	CIDRa1.4_IT4var07	1566	8925	7763	13.0196
24	CIDRα1.4cat-VLP + FI	682/683	1.4	CIDRa1.4_PF11_0521	3945	8164.5	6383	21.8201
24	CIDRα1.4cat-VLP + FI	GA012	1.5a	CIDRa1.5a_1965-2	307.5	4783	4903	-2.50889
24	CIDRα1.4cat-VLP + FI	GA013	1.5a	CIDRa1.5a_ERS010022_NODE_90	304	7613	7543	0.91948
24	CIDRα1.4cat-VLP + FI	GA014	1.5a	CIDRa1.5a_ERS010323_NODE_8783	158	21678	20909	3.54738
24	CIDRα1.4cat-VLP + FI	GA048	1.6a	CIDRa1.6a_HB3var02	576	15248	14734	3.37093
24	CIDRα1.4cat-VLP + FI	298/299	1.6a	CIDRa1.6a_PFD1235w	347	21323.5	20381	4.42001
24	CIDRα1.4cat-VLP + FI	GA019	1.6b	CIDRa1.6b_ERS010031_NODE_18814	579	6565.5	5839	11.0654
24	CIDRα1.4cat-VLP + FI	GA018	1.6b	CIDRa1.6b_ERS010570_NODE_1927	580	2545	2008	21.1002
24	CIDRα1.4cat-VLP + FI	278/279	1.6b	CIDRa1.6b_IT4var18	2229	10995.5	10229	6.97103
24	CIDRα1.4cat-VLP + FI	GA049	1.7	CIDRa1.7 1983-7	1041.5	15824	14906	5.80131
24	CIDRα1.4cat-VLP + FI	GA052	1.7	CIDRa1.7 2083-1	827.5	10282.5	9883	3.88524
24	CIDRα1.4cat-VLP + FI	GA021	1.7	CIDRa1.7_1965-8	1566	15527	11060	28.7692
24	CIDRα1.4cat-VLP + FI	698/699	1.7	CIDRa1.7_DD2var49	3376.5	5001.5	2659	46.8359
24	CIDRα1.4cat-VLP + FI	GA020	1.7	CIDRa1.7_IT4var22	3328	17445	10172.5	41.6882
24	CIDRα1.4cat-VLP + FI	GA053	1.8a	CIDRa1.8a 1965-3	1521	9122.5	8059	11.658
24	CIDRα1.4cat-VLP + FI	GA026	1.8a	CIDRa1.8a_ERS010178_NODE_17177	893	13687	12715	7.10163
24	CIDRα1.4cat-VLP + FI	702/703	1.8a	CIDRa1.8a_MAL6P1.316	1214	1762.5	1243.5	29.4468
24	CIDRα1.4cat-VLP + FI	GA028	1.8b	CIDRa1.8b_1702-3	1848	22243	20166	9.33777
24	CIDRα1.4cat-VLP + FI	GA027	1.8b	CIDRa1.8b_2053-3	1668	18219	18224.5	-0.0301883
24	CIDRα1.4cat-VLP + FI	GA029	1.8b	CIDRa1.8b_ERS010532_NODE_326	1953	10168	7808.5	23.2052
24	CIDRα1.4cat-VLP + FI	BSA	BSA		101	106.5	68	36.1502
